# Supplementary material for: A novel gyroscope based on the slow surface acoustic wave in a phononic metamaterial
Source: Microsyst Nanoeng. 2024 Nov 14;10:169. doi: 10.1038/s41378-024-00787-1 (PMC11564662; doi:10.1038/s41378-024-00787-1)
Supplement: Supplementary file 5 — supplementary_data1_Bandstructure [file 41378_2024_787_MOESM5_ESM.xlsx]

## Sheet: bandstructure_ data
Model	hollow pillar unit.mph
Version	COMSOL 6.0.0.318
No rotation			0.005 rotation
X	freq (Hz)		X	freq (Hz)
0	4.77926e+06		0	4.19926e+06
0	7.6482e+06		0	5.35926e+06
0	1.42971e+07		0	7.6482e+06
0	1.42972e+07		0	1.37173e+07
0	2.29148e+07		0	1.48771e+07
0	2.35283e+07		0	2.29148e+07
0	2.35294e+07		0	2.29514e+07
0	2.98499e+07		0	2.41062e+07
0	2.9862e+07		0	2.93161e+07
0	3.49062e+07		0	3.03944e+07
0	3.49105e+07		0	3.43471e+07
0	3.80643e+07		0	3.54694e+07
0	4.00279e+07		0	3.80643e+07
0	4.00593e+07		0	3.96127e+07
0	4.39098e+07		0	4.04707e+07
0	4.39109e+07		0	4.33371e+07
0	4.87292e+07		0	4.44834e+07
0	5.28528e+07		0	4.87226e+07
0	5.34407e+07		0	5.28528e+07
0	5.34412e+07		0	5.28669e+07
0.01	4.8598e+06		0	5.40149e+07
0.01	7.64952e+06		0	6.24966e+07
0.01	1.43086e+07		0	6.36408e+07
0.01	1.43328e+07		0	6.62477e+07
0.01	2.28294e+07		0	7.21808e+07
0.01	2.35348e+07		0	7.33102e+07
0.01	2.36334e+07		0	7.64921e+07
0.01	2.98517e+07		0	8.12652e+07
0.01	2.98624e+07		0	8.23239e+07
0.01	3.49078e+07		0	8.67266e+07
0.01	3.49111e+07		0	8.73781e+07
0.01	3.80808e+07		0	8.81905e+07
0.01	4.00279e+07		0	8.89036e+07
0.01	4.00593e+07		0	8.9717e+07
0.01	4.39134e+07		0	9.4881e+07
0.01	4.39137e+07		0.01	4.25644e+06
0.01	4.87292e+07		0.01	5.41701e+06
0.01	5.28602e+07		0.01	7.64947e+06
0.01	5.3444e+07		0.01	1.37413e+07
0.01	5.34445e+07		0.01	1.49002e+07
0.02	5.0932e+06		0.01	2.2746e+07
0.02	7.65489e+06		0.01	2.31085e+07
0.02	1.43427e+07		0.01	2.4143e+07
0.02	1.44384e+07		0.01	2.93174e+07
0.02	2.26575e+07		0.01	3.03954e+07
0.02	2.35538e+07		0.01	3.4349e+07
0.02	2.38617e+07		0.01	3.54693e+07
0.02	2.98568e+07		0.01	3.80811e+07
0.02	2.98643e+07		0.01	3.96126e+07
0.02	3.49029e+07		0.01	4.04708e+07
0.02	3.4923e+07		0.01	4.33405e+07
0.02	3.81299e+07		0.01	4.44865e+07
0.02	4.00279e+07		0.01	4.87226e+07
0.02	4.00593e+07		0.01	5.28587e+07
0.02	4.39217e+07		0.01	5.28719e+07
0.02	4.39248e+07		0.01	5.40181e+07
0.02	4.87292e+07		0.01	6.24996e+07
0.02	5.28825e+07		0.01	6.36438e+07
0.02	5.34538e+07		0.01	6.62518e+07
0.02	5.34545e+07		0.01	7.21834e+07
0.03	5.45792e+06		0.01	7.33126e+07
0.03	7.66859e+06		0.01	7.64953e+07
0.03	1.43995e+07		0.01	8.1267e+07
0.03	1.46108e+07		0.01	8.23257e+07
0.03	2.24727e+07		0.01	8.67266e+07
0.03	2.35854e+07		0.01	8.73781e+07
0.03	2.41401e+07		0.01	8.81927e+07
0.03	2.98621e+07		0.01	8.89052e+07
0.03	2.98705e+07		0.01	8.97193e+07
0.03	3.48951e+07		0.01	9.48822e+07
0.03	3.49435e+07		0.02	4.41819e+06
0.03	3.82105e+07		0.02	5.5903e+06
0.03	4.00279e+07		0.02	7.65478e+06
0.03	4.00592e+07		0.02	1.38111e+07
0.03	4.39353e+07		0.02	1.49704e+07
0.03	4.39435e+07		0.02	2.25597e+07
0.03	4.87293e+07		0.02	2.32595e+07
0.03	5.29196e+07		0.02	2.42536e+07
0.03	5.34701e+07		0.02	2.93212e+07
0.03	5.34713e+07		0.02	3.03984e+07
0.04	5.9253e+06		0.02	3.43546e+07
0.04	7.69815e+06		0.02	3.54697e+07
0.04	1.44786e+07		0.02	3.81312e+07
0.04	1.48452e+07		0.02	3.96126e+07
0.04	2.22969e+07		0.02	4.04708e+07
0.04	2.36296e+07		0.02	4.33506e+07
0.04	2.44468e+07		0.02	4.44957e+07
0.04	2.9866e+07		0.02	4.87226e+07
0.04	2.98833e+07		0.02	5.28718e+07
0.04	3.48863e+07		0.02	5.28913e+07
0.04	3.49723e+07		0.02	5.40277e+07
0.04	3.83211e+07		0.02	6.25088e+07
0.04	4.0028e+07		0.02	6.36527e+07
0.04	4.00592e+07		0.02	6.62639e+07
0.04	4.39546e+07		0.02	7.2191e+07
0.04	4.39696e+07		0.02	7.33198e+07
0.04	4.87294e+07		0.02	7.65047e+07
0.04	5.29712e+07		0.02	8.12724e+07
0.04	5.34928e+07		0.02	8.23309e+07
0.04	5.3495e+07		0.02	8.67266e+07
0.05	6.46195e+06		0.02	8.73781e+07
0.05	7.75742e+06		0.02	8.81984e+07
0.05	1.45796e+07		0.02	8.89119e+07
0.05	1.5136e+07		0.02	8.97254e+07
0.05	2.21369e+07		0.02	9.48854e+07
0.05	2.36862e+07		0.03	4.66075e+06
0.05	2.47745e+07		0.03	5.87706e+06
0.05	2.98705e+07		0.03	7.66865e+06
0.05	2.99008e+07		0.03	1.39208e+07
0.05	3.4878e+07		0.03	1.50902e+07
0.05	3.50094e+07		0.03	2.23802e+07
0.05	3.84598e+07		0.03	2.33846e+07
0.05	4.0028e+07		0.03	2.44333e+07
0.05	4.00592e+07		0.03	2.93276e+07
0.05	4.39796e+07		0.03	3.04036e+07
0.05	4.40032e+07		0.03	3.43641e+07
0.05	4.87295e+07		0.03	3.54716e+07
0.05	5.30372e+07		0.03	3.82134e+07
0.05	5.35219e+07		0.03	3.96126e+07
0.05	5.35257e+07		0.03	4.04708e+07
0.06	7.01666e+06		0.03	4.33675e+07
0.06	7.88197e+06		0.03	4.4511e+07
0.06	1.47021e+07		0.03	4.87226e+07
0.06	1.54771e+07		0.03	5.28897e+07
0.06	2.19959e+07		0.03	5.29276e+07
0.06	2.37551e+07		0.03	5.40438e+07
0.06	2.51197e+07		0.03	6.25241e+07
0.06	2.98768e+07		0.03	6.36675e+07
0.06	2.99225e+07		0.03	6.62841e+07
0.06	3.48722e+07		0.03	7.22037e+07
0.06	3.50548e+07		0.03	7.33318e+07
0.06	3.86244e+07		0.03	7.65206e+07
0.06	4.00281e+07		0.03	8.12815e+07
0.06	4.00591e+07		0.03	8.23396e+07
0.06	4.40106e+07		0.03	8.67266e+07
0.06	4.40442e+07		0.03	8.73781e+07
0.06	4.87296e+07		0.03	8.82076e+07
0.06	5.31172e+07		0.03	8.89236e+07
0.06	5.35574e+07		0.03	8.97352e+07
0.06	5.35635e+07		0.03	9.48906e+07
0.07	7.46795e+06		0.04	4.95881e+06
0.07	8.18155e+06		0.04	6.26723e+06
0.07	1.48455e+07		0.04	7.69943e+06
0.07	1.58625e+07		0.04	1.40621e+07
0.07	2.18755e+07		0.04	1.52631e+07
0.07	2.38361e+07		0.04	2.22129e+07
0.07	2.54804e+07		0.04	2.349e+07
0.07	2.98857e+07		0.04	2.46702e+07
0.07	2.99481e+07		0.04	2.93367e+07
0.07	3.48705e+07		0.04	3.04111e+07
0.07	3.51084e+07		0.04	3.43774e+07
0.07	3.88129e+07		0.04	3.54765e+07
0.07	4.00282e+07		0.04	3.83258e+07
0.07	4.0059e+07		0.04	3.96126e+07
0.07	4.40477e+07		0.04	4.04708e+07
0.07	4.40926e+07		0.04	4.33912e+07
0.07	4.87299e+07		0.04	4.45326e+07
0.07	5.32106e+07		0.04	4.87227e+07
0.07	5.35993e+07		0.04	5.29134e+07
0.07	5.36087e+07		0.04	5.29795e+07
0.08	7.72489e+06		0.04	5.40662e+07
0.08	8.73836e+06		0.04	6.25456e+07
0.08	1.50092e+07		0.04	6.36883e+07
0.08	1.62867e+07		0.04	6.63122e+07
0.08	2.17766e+07		0.04	7.22216e+07
0.08	2.39289e+07		0.04	7.33486e+07
0.08	2.58546e+07		0.04	7.65428e+07
0.08	2.98979e+07		0.04	8.12942e+07
0.08	2.99777e+07		0.04	8.23518e+07
0.08	3.48745e+07		0.04	8.67266e+07
0.08	3.51705e+07		0.04	8.73781e+07
0.08	3.90233e+07		0.04	8.82201e+07
0.08	4.00282e+07		0.04	8.89404e+07
0.08	4.0059e+07		0.04	8.97489e+07
0.08	4.40912e+07		0.04	9.48977e+07
0.08	4.41483e+07		0.05	5.29487e+06
0.08	4.87302e+07		0.05	6.73501e+06
0.08	5.33169e+07		0.05	7.76403e+06
0.08	5.36477e+07		0.05	1.42261e+07
0.08	5.36618e+07		0.05	1.54914e+07
0.09	7.90746e+06		0.05	2.20613e+07
0.09	9.42561e+06		0.05	2.35858e+07
0.09	1.51925e+07		0.05	2.49506e+07
0.09	1.67447e+07		0.05	2.93486e+07
0.09	2.17001e+07		0.05	3.04212e+07
0.09	2.40334e+07		0.05	3.4395e+07
0.09	2.62409e+07		0.05	3.5486e+07
0.09	2.99147e+07		0.05	3.84663e+07
0.09	3.00112e+07		0.05	3.96126e+07
0.09	3.48857e+07		0.05	4.04708e+07
0.09	3.52409e+07		0.05	4.34218e+07
0.09	3.92538e+07		0.05	4.45604e+07
0.09	4.00283e+07		0.05	4.87228e+07
0.09	4.00589e+07		0.05	5.29436e+07
0.09	4.41415e+07		0.05	5.30463e+07
0.09	4.42114e+07		0.05	5.40951e+07
0.09	4.87306e+07		0.05	6.25731e+07
0.09	5.3435e+07		0.05	6.3715e+07
0.09	5.37024e+07		0.05	6.63484e+07
0.09	5.37236e+07		0.05	7.22444e+07
0.1	8.08974e+06		0.05	7.33701e+07
0.1	1.01635e+07		0.05	7.65714e+07
0.1	1.53946e+07		0.05	8.13105e+07
0.1	1.72321e+07		0.05	8.23674e+07
0.1	2.16466e+07		0.05	8.67266e+07
0.1	2.41491e+07		0.05	8.73781e+07
0.1	2.66373e+07		0.05	8.82358e+07
0.1	2.99372e+07		0.05	8.8962e+07
0.1	3.00487e+07		0.05	8.97668e+07
0.1	3.49052e+07		0.05	9.49068e+07
0.1	3.53198e+07		0.06	5.65994e+06
0.1	3.95028e+07		0.06	7.21673e+06
0.1	4.00285e+07		0.06	7.91249e+06
0.1	4.00588e+07		0.06	1.44062e+07
0.1	4.41987e+07		0.06	1.57753e+07
0.1	4.42818e+07		0.06	2.19274e+07
0.1	4.87311e+07		0.06	2.368e+07
0.1	5.35629e+07		0.06	2.52633e+07
0.1	5.37635e+07		0.06	2.93635e+07
0.1	5.37958e+07		0.06	3.04341e+07
0.11	8.29149e+06		0.06	3.4417e+07
0.11	1.09272e+07		0.06	3.55018e+07
0.11	1.56148e+07		0.06	3.86328e+07
0.11	1.77447e+07		0.06	3.96126e+07
0.11	2.16166e+07		0.06	4.04709e+07
0.11	2.42759e+07		0.06	4.34592e+07
0.11	2.70415e+07		0.06	4.45947e+07
0.11	2.99676e+07		0.06	4.8723e+07
0.11	3.00903e+07		0.06	5.29805e+07
0.11	3.49341e+07		0.06	5.31275e+07
0.11	3.54071e+07		0.06	5.41305e+07
0.11	3.97687e+07		0.06	6.26068e+07
0.11	4.00287e+07		0.06	6.37476e+07
0.11	4.00587e+07		0.06	6.63924e+07
0.11	4.42633e+07		0.06	7.22723e+07
0.11	4.43594e+07		0.06	7.33963e+07
0.11	4.87317e+07		0.06	7.66065e+07
0.11	5.36965e+07		0.06	8.13305e+07
0.11	5.38309e+07		0.06	8.23864e+07
0.11	5.38821e+07		0.06	8.67266e+07
0.12	8.51824e+06		0.06	8.73782e+07
0.12	1.17062e+07		0.06	8.82546e+07
0.12	1.58523e+07		0.06	8.89883e+07
0.12	1.82791e+07		0.06	8.97892e+07
0.12	2.16108e+07		0.06	9.49176e+07
0.12	2.44133e+07		0.06	9.56976e+07
0.12	2.74504e+07		0.07	6.04959e+06
0.12	3.00086e+07		0.07	7.56649e+06
0.12	3.01359e+07		0.07	8.27681e+06
0.12	3.49735e+07		0.07	1.45986e+07
0.12	3.55029e+07		0.07	1.61122e+07
0.12	4.00263e+07		0.07	2.18131e+07
0.12	4.00527e+07		0.07	2.3778e+07
0.12	4.00587e+07		0.07	2.56008e+07
0.12	4.43355e+07		0.07	2.93817e+07
0.12	4.44442e+07		0.07	3.04503e+07
0.12	4.87326e+07		0.07	3.44439e+07
0.12	5.38277e+07		0.07	3.55252e+07
0.12	5.39045e+07		0.07	3.8823e+07
0.12	5.39903e+07		0.07	3.96126e+07
0.13	8.86491e+06		0.07	4.04709e+07
0.13	1.24945e+07		0.07	4.35037e+07
0.13	1.61063e+07		0.07	4.46356e+07
0.13	1.8832e+07		0.07	4.87232e+07
0.13	2.16299e+07		0.07	5.3024e+07
0.13	2.4561e+07		0.07	5.32228e+07
0.13	2.78595e+07		0.07	5.41724e+07
0.13	3.00646e+07		0.07	6.26467e+07
0.13	3.01856e+07		0.07	6.37862e+07
0.13	3.5024e+07		0.07	6.64442e+07
0.13	3.56072e+07		0.07	7.23052e+07
0.13	4.00286e+07		0.07	7.34273e+07
0.13	4.00585e+07		0.07	7.6648e+07
0.13	4.03467e+07		0.07	8.1354e+07
0.13	4.44158e+07		0.07	8.24088e+07
0.13	4.45362e+07		0.07	8.67266e+07
0.13	4.87336e+07		0.07	8.73782e+07
0.13	5.39483e+07		0.07	8.82761e+07
0.13	5.39845e+07		0.07	8.90191e+07
0.13	5.41286e+07		0.07	8.98165e+07
0.14	9.35241e+06		0.07	9.49302e+07
0.14	1.3288e+07		0.07	9.57058e+07
0.14	1.63758e+07		0.08	6.46083e+06
0.14	1.94004e+07		0.08	7.76424e+06
0.14	2.16748e+07		0.08	8.86537e+06
0.14	2.47185e+07		0.08	1.48022e+07
0.14	2.82616e+07		0.08	1.6497e+07
0.14	3.01425e+07		0.08	2.17194e+07
0.14	3.02396e+07		0.08	2.38826e+07
0.14	3.50865e+07		0.08	2.59581e+07
0.14	3.572e+07		0.08	2.94036e+07
0.14	4.00288e+07		0.08	3.04701e+07
0.14	4.00584e+07		0.08	3.44761e+07
0.14	4.06561e+07		0.08	3.55576e+07
0.14	4.45046e+07		0.08	3.9035e+07
0.14	4.46352e+07		0.08	3.96125e+07
0.14	4.87349e+07		0.08	4.04709e+07
0.14	5.40603e+07		0.08	4.35552e+07
0.14	5.40707e+07		0.08	4.46831e+07
0.14	5.42942e+07		0.08	4.87235e+07
0.15	9.84875e+06		0.08	5.30744e+07
0.15	1.40831e+07		0.08	5.33319e+07
0.15	1.66602e+07		0.08	5.42209e+07
0.15	1.99807e+07		0.08	6.26927e+07
0.15	2.17472e+07		0.08	6.38309e+07
0.15	2.48854e+07		0.08	6.65038e+07
0.15	2.86448e+07		0.08	7.23431e+07
0.15	3.02539e+07		0.08	7.34629e+07
0.15	3.02981e+07		0.08	7.66962e+07
0.15	3.51616e+07		0.08	8.13812e+07
0.15	3.58414e+07		0.08	8.24346e+07
0.15	4.0029e+07		0.08	8.67266e+07
0.15	4.00583e+07		0.08	8.73782e+07
0.15	4.09778e+07		0.08	8.83002e+07
0.15	4.46022e+07		0.08	8.90541e+07
0.15	4.47412e+07		0.08	8.9849e+07
0.15	4.87364e+07		0.08	9.49443e+07
0.15	5.4163e+07		0.08	9.57151e+07
0.15	5.41717e+07		0.09	6.89091e+06
0.15	5.44793e+07		0.09	7.92892e+06
0.16	1.03525e+07		0.09	9.55009e+06
0.16	1.48766e+07		0.09	1.50172e+07
0.16	1.69585e+07		0.09	1.69236e+07
0.16	2.05685e+07		0.09	2.16473e+07
0.16	2.18504e+07		0.09	2.39956e+07
0.16	2.50611e+07		0.09	2.63314e+07
0.16	2.89917e+07		0.09	2.94299e+07
0.16	3.03608e+07		0.09	3.0494e+07
0.16	3.04167e+07		0.09	3.45144e+07
0.16	3.525e+07		0.09	3.55997e+07
0.16	3.59713e+07		0.09	3.92669e+07
0.16	4.00291e+07		0.09	3.96126e+07
0.16	4.00581e+07		0.09	4.04709e+07
0.16	4.1311e+07		0.09	4.36138e+07
0.16	4.4709e+07		0.09	4.47375e+07
0.16	4.48542e+07		0.09	4.87239e+07
0.16	4.87383e+07		0.09	5.31315e+07
0.16	5.42615e+07		0.09	5.34543e+07
0.16	5.4287e+07		0.09	5.42761e+07
0.16	5.46787e+07		0.09	6.27448e+07
0.17	1.08627e+07		0.09	6.38816e+07
0.17	1.56655e+07		0.09	6.65709e+07
0.17	1.72699e+07		0.09	7.23858e+07
0.17	2.11541e+07		0.09	7.35032e+07
0.17	2.1993e+07		0.09	7.67509e+07
0.17	2.52452e+07		0.09	8.14118e+07
0.17	2.92826e+07		0.09	8.24639e+07
0.17	3.04287e+07		0.09	8.67266e+07
0.17	3.06498e+07		0.09	8.73782e+07
0.17	3.53524e+07		0.09	8.83268e+07
0.17	3.61097e+07		0.09	8.90928e+07
0.17	4.00293e+07		0.09	8.98875e+07
0.17	4.0058e+07		0.09	9.49598e+07
0.17	4.16547e+07		0.09	9.57256e+07
0.17	4.48255e+07		0.1	7.33694e+06
0.17	4.4974e+07		0.1	8.10585e+06
0.17	4.87406e+07		0.1	1.02785e+07
0.17	5.43662e+07		0.1	1.52445e+07
0.17	5.44084e+07		0.1	1.73861e+07
0.17	5.48901e+07		0.1	2.15975e+07
0.18	1.13781e+07		0.1	2.41177e+07
0.18	1.6446e+07		0.1	2.67176e+07
0.18	1.75938e+07		0.1	2.94612e+07
0.18	2.17035e+07		0.1	3.05228e+07
0.18	2.22086e+07		0.1	3.45594e+07
0.18	2.5437e+07		0.1	3.56521e+07
0.18	2.95095e+07		0.1	3.95169e+07
0.18	3.05017e+07		0.1	3.96127e+07
0.18	3.09616e+07		0.1	4.0471e+07
0.18	3.54693e+07		0.1	4.36798e+07
0.18	3.62567e+07		0.1	4.47989e+07
0.18	4.00295e+07		0.1	4.87244e+07
0.18	4.00579e+07		0.1	5.31955e+07
0.18	4.20082e+07		0.1	5.35897e+07
0.18	4.4952e+07		0.1	5.4338e+07
0.18	4.51005e+07		0.1	6.2803e+07
0.18	4.87433e+07		0.1	6.39383e+07
0.18	5.44769e+07		0.1	6.66455e+07
0.18	5.45371e+07		0.1	7.24335e+07
0.18	5.51119e+07		0.1	7.3548e+07
0.19	1.18981e+07		0.1	7.68124e+07
0.19	1.72143e+07		0.1	8.14461e+07
0.19	1.79292e+07		0.1	8.24965e+07
0.19	2.21118e+07		0.1	8.67266e+07
0.19	2.26026e+07		0.1	8.73782e+07
0.19	2.56359e+07		0.1	8.83556e+07
0.19	2.96837e+07		0.1	8.91347e+07
0.19	3.05801e+07		0.1	8.99324e+07
0.19	3.13412e+07		0.1	9.49763e+07
0.19	3.56015e+07		0.1	9.5737e+07
0.19	3.64121e+07		0.11	7.79542e+06
0.19	4.00297e+07		0.11	8.30813e+06
0.19	4.00577e+07		0.11	1.10323e+07
0.19	4.23707e+07		0.11	1.54846e+07
0.19	4.50891e+07		0.11	1.7879e+07
0.19	4.52336e+07		0.11	2.15708e+07
0.19	4.87465e+07		0.11	2.42494e+07
0.19	5.45936e+07		0.11	2.71134e+07
0.19	5.46736e+07		0.11	2.94991e+07
0.19	5.53432e+07		0.11	3.0557e+07
0.2	1.11533e+07		0.11	3.46118e+07
0.2	1.24218e+07		0.11	3.57152e+07
0.2	1.79653e+07		0.11	3.96124e+07
0.2	1.82754e+07		0.11	3.97841e+07
0.2	2.23921e+07		0.11	4.0471e+07
0.2	2.31628e+07		0.11	4.37532e+07
0.2	2.58412e+07		0.11	4.48674e+07
0.2	2.98252e+07		0.11	4.87251e+07
0.2	3.06645e+07		0.11	5.32663e+07
0.2	3.17687e+07		0.11	5.37376e+07
0.2	3.57496e+07		0.11	5.44068e+07
0.2	3.6576e+07		0.11	6.28674e+07
0.2	4.00299e+07		0.11	6.40011e+07
0.2	4.00575e+07		0.11	6.67274e+07
0.2	4.27415e+07		0.11	7.2486e+07
0.2	4.52371e+07		0.11	7.35974e+07
0.2	4.53732e+07		0.11	7.68807e+07
0.2	4.87503e+07		0.11	8.14838e+07
0.2	5.47163e+07		0.11	8.25324e+07
0.2	5.48185e+07		0.11	8.67266e+07
0.21	1.15575e+07		0.11	8.73782e+07
0.21	1.29487e+07		0.11	8.83865e+07
0.21	1.86316e+07		0.11	8.91791e+07
0.21	1.86934e+07		0.11	8.99846e+07
0.21	2.26619e+07		0.11	9.49937e+07
0.21	2.37739e+07		0.11	9.57494e+07
0.21	2.60522e+07		0.12	8.25922e+06
0.21	2.99512e+07		0.12	8.54409e+06
0.21	3.07552e+07		0.12	1.18023e+07
0.21	3.22277e+07		0.12	1.57379e+07
0.21	3.59143e+07		0.12	1.83976e+07
0.21	3.67483e+07		0.12	2.15678e+07
0.21	4.00301e+07		0.12	2.43907e+07
0.21	4.00574e+07		0.12	2.7515e+07
0.21	4.31199e+07		0.12	2.95456e+07
0.21	4.53965e+07		0.12	3.05977e+07
0.21	4.55191e+07		0.12	3.46725e+07
0.21	4.87549e+07		0.12	3.57891e+07
0.21	5.4845e+07		0.12	3.96124e+07
0.21	5.4972e+07		0.12	4.00664e+07
0.22	1.19722e+07		0.12	4.04711e+07
0.22	1.34782e+07		0.12	4.38342e+07
0.22	1.89973e+07		0.12	4.49433e+07
0.22	1.93914e+07		0.12	4.87259e+07
0.22	2.29589e+07		0.12	5.33441e+07
0.22	2.44008e+07		0.12	5.38973e+07
0.22	2.62681e+07		0.12	5.44826e+07
0.22	3.00731e+07		0.12	6.29379e+07
0.22	3.08528e+07		0.12	6.40701e+07
0.22	3.27076e+07		0.12	6.68166e+07
0.22	3.60963e+07		0.12	7.25432e+07
0.22	3.69289e+07		0.12	7.36512e+07
0.22	4.00304e+07		0.12	7.69559e+07
0.22	4.00572e+07		0.12	8.15251e+07
0.22	4.35051e+07		0.12	8.25717e+07
0.22	4.55678e+07		0.12	8.67266e+07
0.22	4.56712e+07		0.12	8.73782e+07
0.22	4.87603e+07		0.12	8.84193e+07
0.22	5.49796e+07		0.12	8.92255e+07
0.22	5.51345e+07		0.12	9.00446e+07
0.23	1.23957e+07		0.12	9.50114e+07
0.23	1.40099e+07		0.12	9.57626e+07
0.23	1.93716e+07		0.13	8.69139e+06
0.23	2.00518e+07		0.13	8.84921e+06
0.23	2.32955e+07		0.13	1.25829e+07
0.23	2.50343e+07		0.13	1.60047e+07
0.23	2.64882e+07		0.13	1.89377e+07
0.23	3.0199e+07		0.13	2.15893e+07
0.23	3.0958e+07		0.13	2.45415e+07
0.23	3.3202e+07		0.13	2.79167e+07
0.23	3.62964e+07		0.13	2.96043e+07
0.23	3.71178e+07		0.13	3.06464e+07
0.23	4.00306e+07		0.13	3.47422e+07
0.23	4.00571e+07		0.13	3.58738e+07
0.23	4.38966e+07		0.13	3.96125e+07
0.23	4.57513e+07		0.13	4.03628e+07
0.23	4.58293e+07		0.13	4.04713e+07
0.23	4.87666e+07		0.13	4.39229e+07
0.23	5.512e+07		0.13	4.50265e+07
0.23	5.53062e+07		0.13	4.8727e+07
0.24	1.28267e+07		0.13	5.34289e+07
0.24	1.45432e+07		0.13	5.40683e+07
0.24	1.97538e+07		0.13	5.45657e+07
0.24	2.06677e+07		0.13	6.30145e+07
0.24	2.36774e+07		0.13	6.41453e+07
0.24	2.56704e+07		0.13	6.69128e+07
0.24	2.67115e+07		0.13	7.26051e+07
0.24	3.03348e+07		0.13	7.37095e+07
0.24	3.10716e+07		0.13	7.7038e+07
0.24	3.37067e+07		0.13	8.15697e+07
0.24	3.65154e+07		0.13	8.26143e+07
0.24	3.73148e+07		0.13	8.67266e+07
0.24	4.00309e+07		0.13	8.73782e+07
0.24	4.00569e+07		0.13	8.8454e+07
0.24	4.42938e+07		0.13	8.9273e+07
0.24	4.59477e+07		0.13	9.01133e+07
0.24	4.5993e+07		0.13	9.50289e+07
0.24	4.87743e+07		0.13	9.57765e+07
0.24	5.52662e+07		0.14	9.02316e+06
0.24	5.54874e+07		0.14	9.28973e+06
0.25	1.32638e+07		0.14	1.33695e+07
0.25	1.50777e+07		0.14	1.62847e+07
0.25	2.01433e+07		0.14	1.94955e+07
0.25	2.12345e+07		0.14	2.16365e+07
0.25	2.41059e+07		0.14	2.47017e+07
0.25	2.63066e+07		0.14	2.83095e+07
0.25	2.69371e+07		0.14	2.96816e+07
0.25	3.04862e+07		0.14	3.07056e+07
0.25	3.11942e+07		0.14	3.48218e+07
0.25	3.42192e+07		0.14	3.59693e+07
0.25	3.67539e+07		0.14	3.96125e+07
0.25	3.752e+07		0.14	4.04708e+07
0.25	4.00311e+07		0.14	4.06732e+07
0.25	4.00567e+07		0.14	4.40196e+07
0.25	4.46959e+07		0.14	4.51173e+07
0.25	4.61571e+07		0.14	4.87283e+07
0.25	4.61623e+07		0.14	5.35207e+07
0.25	4.87833e+07		0.14	5.42497e+07
0.25	5.54182e+07		0.14	5.46566e+07
0.25	5.56783e+07		0.14	6.30972e+07
0.26	1.37059e+07		0.14	6.42266e+07
0.26	1.56131e+07		0.14	6.70159e+07
0.26	2.05395e+07		0.14	7.26717e+07
0.26	2.17527e+07		0.14	7.3772e+07
0.26	2.4576e+07		0.14	7.71273e+07
0.26	2.69406e+07		0.14	8.16179e+07
0.26	2.71643e+07		0.14	8.26602e+07
0.26	3.0659e+07		0.14	8.67266e+07
0.26	3.13268e+07		0.14	8.73782e+07
0.26	3.47375e+07		0.14	8.84904e+07
0.26	3.70126e+07		0.14	8.93211e+07
0.26	3.7733e+07		0.14	9.0191e+07
0.26	4.00314e+07		0.14	9.50455e+07
0.26	4.00566e+07		0.14	9.57911e+07
0.26	4.51024e+07		0.15	9.33616e+06
0.26	4.63362e+07		0.15	9.781e+06
0.26	4.63805e+07		0.15	1.41586e+07
0.26	4.87942e+07		0.15	1.65777e+07
0.26	5.55758e+07		0.15	2.00668e+07
0.26	5.58791e+07		0.15	2.17111e+07
0.27	1.4152e+07		0.15	2.48708e+07
0.27	1.61489e+07		0.15	2.86776e+07
0.27	2.09417e+07		0.15	2.97887e+07
0.27	2.22276e+07		0.15	3.07794e+07
0.27	2.50769e+07		0.15	3.49119e+07
0.27	2.7392e+07		0.15	3.60755e+07
0.27	2.75696e+07		0.15	3.96125e+07
0.27	3.08599e+07		0.15	4.04709e+07
0.27	3.14702e+07		0.15	4.09951e+07
0.27	3.52604e+07		0.15	4.41245e+07
0.27	3.72922e+07		0.15	4.52158e+07
0.27	3.7954e+07		0.15	4.87299e+07
0.27	4.00317e+07		0.15	5.36196e+07
0.27	4.00564e+07		0.15	5.44401e+07
0.27	4.55128e+07		0.15	5.47562e+07
0.27	4.65148e+07		0.15	6.31859e+07
0.27	4.66179e+07		0.15	6.43143e+07
0.27	4.88073e+07		0.15	6.71258e+07
0.27	5.57391e+07		0.15	7.27427e+07
0.27	5.60899e+07		0.15	7.38388e+07
0.28	1.46009e+07		0.15	7.72238e+07
0.28	1.66847e+07		0.15	8.16694e+07
0.28	2.13492e+07		0.15	8.27093e+07
0.28	2.26679e+07		0.15	8.67266e+07
0.28	2.55934e+07		0.15	8.73783e+07
0.28	2.76195e+07		0.15	8.85286e+07
0.28	2.81902e+07		0.15	8.93692e+07
0.28	3.10971e+07		0.15	9.02783e+07
0.28	3.16253e+07		0.15	9.50603e+07
0.28	3.57869e+07		0.15	9.58064e+07
0.28	3.75934e+07		0.16	9.66431e+06
0.28	3.81826e+07		0.16	1.0286e+07
0.28	4.00321e+07		0.16	1.49467e+07
0.28	4.00563e+07		0.16	1.68832e+07
0.28	4.59265e+07		0.16	2.06463e+07
0.28	4.66973e+07		0.16	2.18169e+07
0.28	4.687e+07		0.16	2.50486e+07
0.28	4.88233e+07		0.16	2.89964e+07
0.28	5.59081e+07		0.16	2.99421e+07
0.28	5.6311e+07		0.16	3.0876e+07
0.29	1.50519e+07		0.16	3.50135e+07
0.29	1.72202e+07		0.16	3.61923e+07
0.29	2.17614e+07		0.16	3.96125e+07
0.29	2.30831e+07		0.16	4.0471e+07
0.29	2.61093e+07		0.16	4.13285e+07
0.29	2.78461e+07		0.16	4.42377e+07
0.29	2.87979e+07		0.16	4.5322e+07
0.29	3.13802e+07		0.16	4.87319e+07
0.29	3.1793e+07		0.16	5.37256e+07
0.29	3.63162e+07		0.16	5.46367e+07
0.29	3.79165e+07		0.16	5.4867e+07
0.29	3.84189e+07		0.16	6.32806e+07
0.29	4.00324e+07		0.16	6.44083e+07
0.29	4.00562e+07		0.16	6.72423e+07
0.29	4.63429e+07		0.16	7.28183e+07
0.29	4.68827e+07		0.16	7.39097e+07
0.29	4.71371e+07		0.16	7.73277e+07
0.29	4.8843e+07		0.16	8.17243e+07
0.29	5.60825e+07		0.16	8.27616e+07
0.29	5.65424e+07		0.16	8.67266e+07
0.3	1.55039e+07		0.16	8.73783e+07
0.3	1.77548e+07		0.16	8.85685e+07
0.3	2.21776e+07		0.16	8.9417e+07
0.3	2.34815e+07		0.16	9.03752e+07
0.3	2.66094e+07		0.16	9.5072e+07
0.3	2.80712e+07		0.16	9.58224e+07
0.3	2.93873e+07		0.17	1.00105e+07
0.3	3.17197e+07		0.17	1.07986e+07
0.3	3.19742e+07		0.17	1.57306e+07
0.3	3.68477e+07		0.17	1.72008e+07
0.3	3.8262e+07		0.17	2.12221e+07
0.3	3.86625e+07		0.17	2.19647e+07
0.3	4.00328e+07		0.17	2.52345e+07
0.3	4.00561e+07		0.17	2.92432e+07
0.3	4.67615e+07		0.17	3.01485e+07
0.3	4.70699e+07		0.17	3.10117e+07
0.3	4.74198e+07		0.17	3.51272e+07
0.3	4.88674e+07		0.17	3.63194e+07
0.3	5.62624e+07		0.17	3.96125e+07
0.3	5.67842e+07		0.17	4.0471e+07
0.31	1.59563e+07		0.17	4.16723e+07
0.31	1.82881e+07		0.17	4.43596e+07
0.31	2.25972e+07		0.17	4.54362e+07
0.31	2.38698e+07		0.17	4.87342e+07
0.31	2.70814e+07		0.17	5.38388e+07
0.31	2.82944e+07		0.17	5.4832e+07
0.31	2.99531e+07		0.17	5.49961e+07
0.31	3.21249e+07		0.17	6.33813e+07
0.31	3.21695e+07		0.17	6.45086e+07
0.31	3.73809e+07		0.17	6.73654e+07
0.31	3.86302e+07		0.17	7.28982e+07
0.31	3.89135e+07		0.17	7.39847e+07
0.31	4.00333e+07		0.17	7.7439e+07
0.31	4.00561e+07		0.17	8.17825e+07
0.31	4.71817e+07		0.17	8.28171e+07
0.31	4.72571e+07		0.17	8.67266e+07
0.31	4.77184e+07		0.17	8.73783e+07
0.31	4.88984e+07		0.17	8.86101e+07
0.31	5.64478e+07		0.17	8.94641e+07
0.31	5.70366e+07		0.17	9.04818e+07
0.32	1.64081e+07		0.17	9.50792e+07
0.32	1.88196e+07		0.17	9.58393e+07
0.32	2.30195e+07		0.18	1.03739e+07
0.32	2.42525e+07		0.18	1.13169e+07
0.32	2.75171e+07		0.18	1.65065e+07
0.32	2.85156e+07		0.18	1.75298e+07
0.32	3.04925e+07		0.18	2.17485e+07
0.32	3.23793e+07		0.18	2.21996e+07
0.32	3.26011e+07		0.18	2.54281e+07
0.32	3.7915e+07		0.18	2.94214e+07
0.32	3.90214e+07		0.18	3.03774e+07
0.32	3.91714e+07		0.18	3.12135e+07
0.32	4.00339e+07		0.18	3.52539e+07
0.32	4.00562e+07		0.18	3.64568e+07
0.32	4.74421e+07		0.18	3.96125e+07
0.32	4.7603e+07		0.18	4.04711e+07
0.32	4.80335e+07		0.18	4.20257e+07
0.32	4.8938e+07		0.18	4.44902e+07
0.32	5.66385e+07		0.18	4.55584e+07
0.32	5.72994e+07		0.18	4.8737e+07
0.33	1.68587e+07		0.18	5.39591e+07
0.33	1.93486e+07		0.18	5.50081e+07
0.33	2.34439e+07		0.18	5.51609e+07
0.33	2.4633e+07		0.18	6.34879e+07
0.33	2.79125e+07		0.18	6.46155e+07
0.33	2.87351e+07		0.18	6.74948e+07
0.33	3.10071e+07		0.18	7.29824e+07
0.33	3.26043e+07		0.18	7.40637e+07
0.33	3.31459e+07		0.18	7.75578e+07
0.33	3.84494e+07		0.18	8.18439e+07
0.33	3.94345e+07		0.18	8.28757e+07
0.33	3.94374e+07		0.18	8.67267e+07
0.33	4.00349e+07		0.18	8.73783e+07
0.33	4.00567e+07		0.18	8.86534e+07
0.33	4.76217e+07		0.18	8.95106e+07
0.33	4.80247e+07		0.18	9.05979e+07
0.33	4.83656e+07		0.18	9.50799e+07
0.33	4.89895e+07		0.18	9.58574e+07
0.33	5.68346e+07		0.19	1.07527e+07
0.33	5.75727e+07		0.19	1.18397e+07
0.34	1.73073e+07		0.19	1.72703e+07
0.34	1.98745e+07		0.19	1.78697e+07
0.34	2.38695e+07		0.19	2.21126e+07
0.34	2.50131e+07		0.19	2.26346e+07
0.34	2.8268e+07		0.19	2.56287e+07
0.34	2.89533e+07		0.19	2.9557e+07
0.34	3.1502e+07		0.19	3.05795e+07
0.34	3.28444e+07		0.19	3.15055e+07
0.34	3.37506e+07		0.19	3.53942e+07
0.34	3.89828e+07		0.19	3.66043e+07
0.34	3.97065e+07		0.19	3.96125e+07
0.34	3.9872e+07		0.19	4.04711e+07
0.34	4.00381e+07		0.19	4.23881e+07
0.34	4.00586e+07		0.19	4.46299e+07
0.34	4.77917e+07		0.19	4.56887e+07
0.34	4.84461e+07		0.19	4.87404e+07
0.34	4.87154e+07		0.19	5.40867e+07
0.34	4.90571e+07		0.19	5.51589e+07
0.34	5.70359e+07		0.19	5.53673e+07
0.34	5.78563e+07		0.19	6.36004e+07
0.35	1.77531e+07		0.19	6.47288e+07
0.35	2.03966e+07		0.19	6.76305e+07
0.35	2.42957e+07		0.19	7.30708e+07
0.35	2.5394e+07		0.19	7.41466e+07
0.35	2.85874e+07		0.19	7.76844e+07
0.35	2.91713e+07		0.19	8.19086e+07
0.35	3.19832e+07		0.19	8.29374e+07
0.35	3.30998e+07		0.19	8.67267e+07
0.35	3.44034e+07		0.19	8.73783e+07
0.35	3.95132e+07		0.19	8.86984e+07
0.35	3.99725e+07		0.19	8.95563e+07
0.35	4.00349e+07		0.19	9.07229e+07
0.35	4.00699e+07		0.19	9.50721e+07
0.35	4.03419e+07		0.19	9.58774e+07
0.35	4.7947e+07		0.19	9.76559e+07
0.35	4.88665e+07		0.2	1.11452e+07
0.35	4.90832e+07		0.2	1.23661e+07
0.35	4.91457e+07		0.2	1.80168e+07
0.35	5.72424e+07		0.2	1.82197e+07
0.35	5.815e+07		0.2	2.23765e+07
0.36	1.81954e+07		0.2	2.32087e+07
0.36	2.09138e+07		0.2	2.58359e+07
0.36	2.47218e+07		0.2	2.96729e+07
0.36	2.57763e+07		0.2	3.07399e+07
0.36	2.8877e+07		0.2	3.18804e+07
0.36	2.93903e+07		0.2	3.5549e+07
0.36	3.24552e+07		0.2	3.67618e+07
0.36	3.337e+07		0.2	3.96125e+07
0.36	3.50924e+07		0.2	4.04711e+07
0.36	4.0001e+07		0.2	4.27586e+07
0.36	4.00472e+07		0.2	4.47789e+07
0.36	4.00772e+07		0.2	4.58273e+07
0.36	4.02803e+07		0.2	4.87444e+07
0.36	4.08301e+07		0.2	5.42214e+07
0.36	4.8083e+07		0.2	5.53016e+07
0.36	4.92594e+07		0.2	5.55978e+07
0.36	4.9286e+07		0.2	6.37186e+07
0.36	4.94695e+07		0.2	6.48486e+07
0.36	5.7454e+07		0.2	6.77724e+07
0.36	5.84535e+07		0.2	7.31633e+07
0.37	1.86334e+07		0.2	7.42332e+07
0.37	2.1425e+07		0.2	7.78187e+07
0.37	2.51472e+07		0.2	8.19765e+07
0.37	2.61598e+07		0.2	8.30021e+07
0.37	2.91436e+07		0.2	8.67267e+07
0.37	2.9612e+07		0.2	8.73784e+07
0.37	3.29207e+07		0.2	8.87451e+07
0.37	3.36547e+07		0.2	8.96015e+07
0.37	3.58074e+07		0.2	9.08562e+07
0.37	4.00315e+07		0.2	9.50534e+07
0.37	4.00508e+07		0.2	9.58998e+07
0.37	4.05683e+07		0.2	9.75876e+07
0.37	4.05716e+07		0.21	1.15497e+07
0.37	4.13451e+07		0.21	1.28955e+07
0.37	4.8197e+07		0.21	1.85794e+07
0.37	4.94022e+07		0.21	1.87401e+07
0.37	4.97044e+07		0.21	2.26434e+07
0.37	4.98729e+07		0.21	2.38208e+07
0.37	5.76707e+07		0.21	2.60489e+07
0.37	5.87665e+07		0.21	2.97832e+07
0.38	1.90663e+07		0.21	3.08732e+07
0.38	2.1929e+07		0.21	3.23105e+07
0.38	2.55711e+07		0.21	3.57189e+07
0.38	2.65442e+07		0.21	3.69293e+07
0.38	2.93943e+07		0.21	3.96126e+07
0.38	2.98384e+07		0.21	4.04712e+07
0.38	3.33807e+07		0.21	4.31366e+07
0.38	3.39534e+07		0.21	4.49372e+07
0.38	3.65402e+07		0.21	4.59742e+07
0.38	4.00334e+07		0.21	4.87491e+07
0.38	4.00515e+07		0.21	5.43633e+07
0.38	4.08653e+07		0.21	5.54463e+07
0.38	4.10906e+07		0.21	5.58417e+07
0.38	4.18854e+07		0.21	6.38425e+07
0.38	4.82889e+07		0.21	6.49751e+07
0.38	4.9573e+07		0.21	6.79204e+07
0.38	5.01246e+07		0.21	7.32598e+07
0.38	5.02913e+07		0.21	7.43234e+07
0.38	5.78925e+07		0.21	7.79609e+07
0.38	5.90885e+07		0.21	8.20475e+07
0.39	1.94934e+07		0.21	8.30699e+07
0.39	2.24241e+07		0.21	8.67267e+07
0.39	2.59931e+07		0.21	8.73784e+07
0.39	2.69285e+07		0.21	8.87937e+07
0.39	2.96357e+07		0.21	8.96462e+07
0.39	3.00716e+07		0.21	9.0997e+07
0.39	3.38359e+07		0.21	9.50216e+07
0.39	3.42652e+07		0.21	9.59256e+07
0.39	3.72837e+07		0.21	9.75266e+07
0.39	4.00344e+07		0.22	1.19646e+07
0.39	4.00517e+07		0.22	1.34274e+07
0.39	4.11685e+07		0.22	1.8948e+07
0.39	4.16088e+07		0.22	1.94328e+07
0.39	4.2449e+07		0.22	2.29412e+07
0.39	4.83619e+07		0.22	2.44456e+07
0.39	4.9769e+07		0.22	2.62672e+07
0.39	5.05483e+07		0.22	2.98957e+07
0.39	5.07224e+07		0.22	3.0995e+07
0.39	5.81191e+07		0.22	3.27739e+07
0.39	5.94188e+07		0.22	3.59046e+07
0.4	1.99137e+07		0.22	3.71066e+07
0.4	2.29085e+07		0.22	3.96126e+07
0.4	2.6413e+07		0.22	4.04712e+07
0.4	2.73116e+07		0.22	4.35212e+07
0.4	2.9874e+07		0.22	4.51052e+07
0.4	3.03141e+07		0.22	4.61295e+07
0.4	3.42863e+07		0.22	4.87548e+07
0.4	3.45896e+07		0.22	5.45124e+07
0.4	3.80318e+07		0.22	5.55967e+07
0.4	4.00353e+07		0.22	5.60954e+07
0.4	4.00518e+07		0.22	6.3972e+07
0.4	4.14775e+07		0.22	6.51081e+07
0.4	4.21283e+07		0.22	6.80743e+07
0.4	4.30329e+07		0.22	7.33601e+07
0.4	4.842e+07		0.22	7.44173e+07
0.4	4.99862e+07		0.22	7.8111e+07
0.4	5.09765e+07		0.22	8.21216e+07
0.4	5.11653e+07		0.22	8.31405e+07
0.4	5.83507e+07		0.22	8.67267e+07
0.4	5.97569e+07		0.22	8.73784e+07
0.41	2.03264e+07		0.22	8.8844e+07
0.41	2.33801e+07		0.22	8.96906e+07
0.41	2.68307e+07		0.22	9.11441e+07
0.41	2.76917e+07		0.22	9.49751e+07
0.41	3.01147e+07		0.22	9.59555e+07
0.41	3.05684e+07		0.22	9.74746e+07
0.41	3.47323e+07		0.23	1.23882e+07
0.41	3.49257e+07		0.23	1.39611e+07
0.41	3.87789e+07		0.23	1.93249e+07
0.41	4.00363e+07		0.23	2.00874e+07
0.41	4.00517e+07		0.23	2.32801e+07
0.41	4.17921e+07		0.23	2.50756e+07
0.41	4.26526e+07		0.23	2.64903e+07
0.41	4.36343e+07		0.23	3.00158e+07
0.41	4.8467e+07		0.23	3.11147e+07
0.41	5.02206e+07		0.23	3.3258e+07
0.41	5.14087e+07		0.23	3.61068e+07
0.41	5.16198e+07		0.23	3.72939e+07
0.41	5.85871e+07		0.23	3.96126e+07
0.41	6.01019e+07		0.23	4.04713e+07
0.42	2.07306e+07		0.23	4.39119e+07
0.42	2.38363e+07		0.23	4.52829e+07
0.42	2.72468e+07		0.23	4.62936e+07
0.42	2.80671e+07		0.23	4.87616e+07
0.42	3.03631e+07		0.23	5.46685e+07
0.42	3.08366e+07		0.23	5.57542e+07
0.42	3.51742e+07		0.23	5.63571e+07
0.42	3.52727e+07		0.23	6.4107e+07
0.42	3.95183e+07		0.23	6.52479e+07
0.42	4.00385e+07		0.23	6.82343e+07
0.42	4.00517e+07		0.23	7.34642e+07
0.42	4.2112e+07		0.23	7.45146e+07
0.42	4.3186e+07		0.23	7.82692e+07
0.42	4.42501e+07		0.23	8.21987e+07
0.42	4.85063e+07		0.23	8.32141e+07
0.42	5.04691e+07		0.23	8.67267e+07
0.42	5.18443e+07		0.23	8.73784e+07
0.42	5.20864e+07		0.23	8.88962e+07
0.42	5.88282e+07		0.23	8.97349e+07
0.42	6.04531e+07		0.23	9.12961e+07
0.43	2.11253e+07		0.23	9.4913e+07
0.43	2.42746e+07		0.23	9.599e+07
0.43	2.76623e+07		0.23	9.74332e+07
0.43	2.84357e+07		0.23	9.89455e+07
0.43	3.0624e+07		0.24	1.28193e+07
0.43	3.11209e+07		0.24	1.44964e+07
0.43	3.56124e+07		0.24	1.97095e+07
0.43	3.56301e+07		0.24	2.06966e+07
0.43	4.00299e+07		0.24	2.36654e+07
0.43	4.00513e+07		0.24	2.57068e+07
0.43	4.02569e+07		0.24	2.67181e+07
0.43	4.24369e+07		0.24	3.01478e+07
0.43	4.37329e+07		0.24	3.12376e+07
0.43	4.48776e+07		0.24	3.37558e+07
0.43	4.85403e+07		0.24	3.63261e+07
0.43	5.07292e+07		0.24	3.74911e+07
0.43	5.22827e+07		0.24	3.96127e+07
0.43	5.25654e+07		0.24	4.04713e+07
0.43	5.9074e+07		0.24	4.43079e+07
0.43	6.08093e+07		0.24	4.54703e+07
0.44	2.15096e+07		0.24	4.64666e+07
0.44	2.4692e+07		0.24	4.87697e+07
0.44	2.80787e+07		0.24	5.48316e+07
0.44	2.87955e+07		0.24	5.59194e+07
0.44	3.09016e+07		0.24	5.6626e+07
0.44	3.1423e+07		0.24	6.42472e+07
0.44	3.59966e+07		0.24	6.53942e+07
0.44	3.60478e+07		0.24	6.84002e+07
0.44	4.00355e+07		0.24	7.35719e+07
0.44	4.00513e+07		0.24	7.46152e+07
0.44	4.09635e+07		0.24	7.84354e+07
0.44	4.27665e+07		0.24	8.22788e+07
0.44	4.42981e+07		0.24	8.32904e+07
0.44	4.55145e+07		0.24	8.67268e+07
0.44	4.85708e+07		0.24	8.73784e+07
0.44	5.09993e+07		0.24	8.89502e+07
0.44	5.27241e+07		0.24	8.97793e+07
0.44	5.30564e+07		0.24	9.14511e+07
0.44	5.93245e+07		0.24	9.4836e+07
0.44	6.11698e+07		0.24	9.60295e+07
0.45	2.18826e+07		0.24	9.74034e+07
0.45	2.50858e+07		0.24	9.89328e+07
0.45	2.8498e+07		0.25	1.32565e+07
0.45	2.91451e+07		0.25	1.50328e+07
0.45	3.11994e+07		0.25	2.01012e+07
0.45	3.17438e+07		0.25	2.12565e+07
0.45	3.63721e+07		0.25	2.40975e+07
0.45	3.64806e+07		0.25	2.63343e+07
0.45	4.00368e+07		0.25	2.69522e+07
0.45	4.00511e+07		0.25	3.02958e+07
0.45	4.16516e+07		0.25	3.13674e+07
0.45	4.31005e+07		0.25	3.42632e+07
0.45	4.48861e+07		0.25	3.65631e+07
0.45	4.61584e+07		0.25	3.76983e+07
0.45	4.85993e+07		0.25	3.96127e+07
0.45	5.12779e+07		0.25	4.04714e+07
0.45	5.31689e+07		0.25	4.47083e+07
0.45	5.35586e+07		0.25	4.56675e+07
0.45	5.95795e+07		0.25	4.66488e+07
0.45	6.15335e+07		0.25	4.87794e+07
0.46	2.22432e+07		0.25	5.50015e+07
0.46	2.54536e+07		0.25	5.60929e+07
0.46	2.89224e+07		0.25	5.69014e+07
0.46	2.9484e+07		0.25	6.43927e+07
0.46	3.15197e+07		0.25	6.55472e+07
0.46	3.20838e+07		0.25	6.85721e+07
0.46	3.67558e+07		0.25	7.36832e+07
0.46	3.69115e+07		0.25	7.47192e+07
0.46	4.00378e+07		0.25	7.86096e+07
0.46	4.0051e+07		0.25	8.23617e+07
0.46	4.23127e+07		0.25	8.33695e+07
0.46	4.34386e+07		0.25	8.67268e+07
0.46	4.55008e+07		0.25	8.73784e+07
0.46	4.68073e+07		0.25	8.90061e+07
0.46	4.86268e+07		0.25	8.98237e+07
0.46	5.15642e+07		0.25	9.16065e+07
0.46	5.36182e+07		0.25	9.47464e+07
0.46	5.40711e+07		0.25	9.6074e+07
0.46	5.98389e+07		0.25	9.73853e+07
0.46	6.18995e+07		0.25	9.89159e+07
0.47	2.25905e+07		0.26	1.36986e+07
0.47	2.57935e+07		0.26	1.55699e+07
0.47	2.93542e+07		0.26	2.04993e+07
0.47	2.98125e+07		0.26	2.17678e+07
0.47	3.18634e+07		0.26	2.45709e+07
0.47	3.24428e+07		0.26	2.6939e+07
0.47	3.71469e+07		0.26	2.72088e+07
0.47	3.7341e+07		0.26	3.04646e+07
0.47	4.00387e+07		0.26	3.15069e+07
0.47	4.00509e+07		0.26	3.47776e+07
0.47	4.29434e+07		0.26	3.68181e+07
0.47	4.37802e+07		0.26	3.79159e+07
0.47	4.61448e+07		0.26	3.96128e+07
0.47	4.74591e+07		0.26	4.04714e+07
0.47	4.86543e+07		0.26	4.51121e+07
0.47	5.18575e+07		0.26	4.58747e+07
0.47	5.4073e+07		0.26	4.68406e+07
0.47	5.45925e+07		0.26	4.87913e+07
0.47	6.01028e+07		0.26	5.51782e+07
0.47	6.2267e+07		0.26	5.62752e+07
0.48	2.29237e+07		0.26	5.71826e+07
0.48	2.61045e+07		0.26	6.45433e+07
0.48	2.97953e+07		0.26	6.57068e+07
0.48	3.01324e+07		0.26	6.875e+07
0.48	3.22302e+07		0.26	7.37978e+07
0.48	3.28202e+07		0.26	7.48263e+07
0.48	3.7545e+07		0.26	7.87919e+07
0.48	3.77698e+07		0.26	8.24474e+07
0.48	4.00397e+07		0.26	8.34512e+07
0.48	4.00509e+07		0.26	8.67268e+07
0.48	4.35427e+07		0.26	8.73785e+07
0.48	4.41251e+07		0.26	8.90638e+07
0.48	4.68182e+07		0.26	8.98684e+07
0.48	4.81122e+07		0.26	9.17587e+07
0.48	4.86828e+07		0.26	9.46481e+07
0.48	5.21572e+07		0.26	9.61233e+07
0.48	5.45346e+07		0.26	9.73785e+07
0.48	5.51215e+07		0.26	9.88937e+07
0.48	6.0371e+07		0.27	1.41446e+07
0.48	6.26351e+07		0.27	1.61073e+07
0.49	2.3242e+07		0.27	2.09032e+07
0.49	2.63867e+07		0.27	2.22363e+07
0.49	3.02471e+07		0.27	2.50739e+07
0.49	3.04463e+07		0.27	2.73572e+07
0.49	3.26185e+07		0.27	2.76479e+07
0.49	3.32148e+07		0.27	3.06593e+07
0.49	3.79495e+07		0.27	3.16591e+07
0.49	3.81982e+07		0.27	3.52973e+07
0.49	4.00409e+07		0.27	3.70912e+07
0.49	4.00509e+07		0.27	3.81442e+07
0.49	4.41115e+07		0.27	3.96129e+07
0.49	4.44724e+07		0.27	4.04715e+07
0.49	4.75193e+07		0.27	4.55176e+07
0.49	4.87129e+07		0.27	4.60922e+07
0.49	4.87649e+07		0.27	4.70423e+07
0.49	5.24629e+07		0.27	4.88058e+07
0.49	5.50044e+07		0.27	5.53613e+07
0.49	5.56567e+07		0.27	5.64666e+07
0.49	6.06434e+07		0.27	5.74694e+07
0.49	6.30032e+07		0.27	6.46987e+07
0.5	2.35448e+07		0.27	6.58728e+07
0.5	2.66409e+07		0.27	6.8934e+07
0.5	3.071e+07		0.27	7.39158e+07
0.5	3.07571e+07		0.27	7.49366e+07
0.5	3.30261e+07		0.27	7.89822e+07
0.5	3.36252e+07		0.27	8.25357e+07
0.5	3.83599e+07		0.27	8.35355e+07
0.5	3.86265e+07		0.27	8.67268e+07
0.5	4.00425e+07		0.27	8.73785e+07
0.5	4.0051e+07		0.27	8.91235e+07
0.5	4.46525e+07		0.27	8.99134e+07
0.5	4.48215e+07		0.27	9.19023e+07
0.5	4.82441e+07		0.27	9.45475e+07
0.5	4.87459e+07		0.27	9.6177e+07
0.5	4.9416e+07		0.27	9.73824e+07
0.5	5.27743e+07		0.27	9.88646e+07
0.5	5.54839e+07		0.28	1.45935e+07
0.5	5.61967e+07		0.28	1.66446e+07
0.5	6.09201e+07		0.28	2.13122e+07
0.5	6.33707e+07		0.28	2.26712e+07
0.51	2.38315e+07		0.28	2.55908e+07
0.51	2.68688e+07		0.28	2.76118e+07
0.51	3.10676e+07		0.28	2.82428e+07
0.51	3.11844e+07		0.28	3.08859e+07
0.51	3.34506e+07		0.28	3.18272e+07
0.51	3.40498e+07		0.28	3.5821e+07
0.51	3.87757e+07		0.28	3.73822e+07
0.51	3.90546e+07		0.28	3.83838e+07
0.51	4.00449e+07		0.28	3.9613e+07
0.51	4.00514e+07		0.28	4.04716e+07
0.51	4.51688e+07		0.28	4.59212e+07
0.51	4.51717e+07		0.28	4.63224e+07
0.51	4.87826e+07		0.28	4.72543e+07
0.51	4.89874e+07		0.28	4.88238e+07
0.51	5.00652e+07		0.28	5.55506e+07
0.51	5.3091e+07		0.28	5.66676e+07
0.51	5.59746e+07		0.28	5.77614e+07
0.51	5.67399e+07		0.28	6.48589e+07
0.51	6.12008e+07		0.28	6.60452e+07
0.51	6.37372e+07		0.28	6.91243e+07
0.52	2.41019e+07		0.28	7.40369e+07
0.52	2.70725e+07		0.28	7.505e+07
0.52	3.13808e+07		0.28	7.91804e+07
0.52	3.16694e+07		0.28	8.26267e+07
0.52	3.38898e+07		0.28	8.36223e+07
0.52	3.44871e+07		0.28	8.67269e+07
0.52	3.91959e+07		0.28	8.73785e+07
0.52	3.94808e+07		0.28	8.91852e+07
0.52	4.00498e+07		0.28	8.99587e+07
0.52	4.00529e+07		0.28	9.203e+07
0.52	4.55207e+07		0.28	9.44536e+07
0.52	4.56656e+07		0.28	9.62345e+07
0.52	4.88247e+07		0.28	9.73954e+07
0.52	4.97423e+07		0.28	9.8827e+07
0.52	5.07132e+07		0.29	1.50443e+07
0.52	5.34129e+07		0.29	1.71814e+07
0.52	5.64779e+07		0.29	2.17259e+07
0.52	5.72848e+07		0.29	2.30819e+07
0.52	6.14855e+07		0.29	2.61048e+07
0.52	6.41022e+07		0.29	2.78495e+07
0.53	2.43558e+07		0.29	2.88413e+07
0.53	2.72544e+07		0.29	3.11503e+07
0.53	3.16988e+07		0.29	3.20166e+07
0.53	3.21643e+07		0.29	3.63478e+07
0.53	3.43415e+07		0.29	3.76903e+07
0.53	3.49357e+07		0.29	3.8636e+07
0.53	3.96188e+07		0.29	3.96132e+07
0.53	3.98842e+07		0.29	4.04717e+07
0.53	4.00548e+07		0.29	4.63115e+07
0.53	4.00806e+07		0.29	4.65748e+07
0.53	4.58678e+07		0.29	4.74771e+07
0.53	4.61452e+07		0.29	4.88466e+07
0.53	4.8874e+07		0.29	5.57459e+07
0.53	5.04997e+07		0.29	5.68785e+07
0.53	5.13632e+07		0.29	5.80581e+07
0.53	5.37396e+07		0.29	6.50238e+07
0.53	5.69952e+07		0.29	6.62237e+07
0.53	5.78299e+07		0.29	6.93209e+07
0.53	6.17742e+07		0.29	7.4161e+07
0.53	6.44653e+07		0.29	7.51664e+07
0.54	2.45934e+07		0.29	7.93863e+07
0.54	2.74168e+07		0.29	8.27201e+07
0.54	3.20232e+07		0.29	8.37115e+07
0.54	3.26681e+07		0.29	8.67269e+07
0.54	3.4804e+07		0.29	8.73785e+07
0.54	3.53941e+07		0.29	8.92487e+07
0.54	3.99991e+07		0.29	9.00044e+07
0.54	4.00224e+07		0.29	9.21316e+07
0.54	4.01046e+07		0.29	9.43781e+07
0.54	4.03772e+07		0.29	9.62951e+07
0.54	4.62102e+07		0.29	9.74162e+07
0.54	4.66112e+07		0.29	9.87788e+07
0.54	4.8933e+07		0.3	1.54963e+07
0.54	5.12472e+07		0.3	1.77174e+07
0.54	5.20225e+07		0.3	2.21434e+07
0.54	5.40711e+07		0.3	2.34767e+07
0.54	5.75276e+07		0.3	2.66005e+07
0.54	5.83737e+07		0.3	2.80841e+07
0.54	6.20667e+07		0.3	2.94238e+07
0.54	6.48262e+07		0.3	3.1455e+07
0.55	2.48148e+07		0.3	3.22365e+07
0.55	2.75622e+07		0.3	3.68772e+07
0.55	3.23551e+07		0.3	3.80141e+07
0.55	3.31798e+07		0.3	3.89023e+07
0.55	3.52758e+07		0.3	3.96134e+07
0.55	3.58612e+07		0.3	4.04718e+07
0.55	4.00332e+07		0.3	4.66536e+07
0.55	4.00422e+07		0.3	4.68821e+07
0.55	4.0496e+07		0.3	4.77107e+07
0.55	4.08027e+07		0.3	4.88763e+07
0.55	4.65446e+07		0.3	5.59469e+07
0.55	4.70664e+07		0.3	5.70995e+07
0.55	4.90052e+07		0.3	5.83594e+07
0.55	5.19681e+07		0.3	6.51931e+07
0.55	5.27035e+07		0.3	6.64081e+07
0.55	5.44071e+07		0.3	6.95241e+07
0.55	5.80759e+07		0.3	7.4288e+07
0.55	5.89147e+07		0.3	7.52858e+07
0.55	6.2363e+07		0.3	7.95998e+07
0.55	6.51843e+07		0.3	8.28158e+07
0.56	2.50206e+07		0.3	8.3803e+07
0.56	2.76926e+07		0.3	8.67269e+07
0.56	3.26953e+07		0.3	8.73786e+07
0.56	3.36983e+07		0.3	8.9314e+07
0.56	3.57557e+07		0.3	9.00503e+07
0.56	3.63358e+07		0.3	9.21949e+07
0.56	4.0037e+07		0.3	9.43352e+07
0.56	4.00451e+07		0.3	9.63581e+07
0.56	4.09307e+07		0.3	9.74426e+07
0.56	4.12375e+07		0.3	9.87177e+07
0.56	4.68663e+07		0.31	1.59484e+07
0.56	4.75129e+07		0.31	1.82519e+07
0.56	4.90954e+07		0.31	2.25642e+07
0.56	5.2646e+07		0.31	2.38621e+07
0.56	5.3419e+07		0.31	2.70655e+07
0.56	5.47476e+07		0.31	2.83175e+07
0.56	5.86404e+07		0.31	2.99826e+07
0.56	5.94516e+07		0.31	3.17926e+07
0.56	6.26628e+07		0.31	3.25047e+07
0.56	6.55387e+07		0.31	3.74084e+07
0.57	2.52113e+07		0.31	3.8351e+07
0.57	2.78099e+07		0.31	3.91854e+07
0.57	3.3044e+07		0.31	3.96138e+07
0.57	3.42226e+07		0.31	4.04719e+07
0.57	3.62427e+07		0.31	4.69295e+07
0.57	3.68169e+07		0.31	4.72593e+07
0.57	4.00393e+07		0.31	4.79545e+07
0.57	4.00461e+07		0.31	4.89163e+07
0.57	4.13705e+07		0.31	5.61532e+07
0.57	4.16762e+07		0.31	5.73312e+07
0.57	4.71695e+07		0.31	5.8665e+07
0.57	4.79526e+07		0.31	6.53667e+07
0.57	4.92097e+07		0.31	6.6598e+07
0.57	5.32749e+07		0.31	6.97341e+07
0.57	5.41717e+07		0.31	7.44178e+07
0.57	5.50923e+07		0.31	7.54081e+07
0.57	5.92205e+07		0.31	7.98207e+07
0.57	5.99835e+07		0.31	8.29137e+07
0.57	6.29663e+07		0.31	8.38967e+07
0.57	6.58885e+07		0.31	8.6727e+07
0.58	2.53876e+07		0.31	8.73786e+07
0.58	2.79157e+07		0.31	8.93812e+07
0.58	3.34013e+07		0.31	9.00965e+07
0.58	3.47519e+07		0.31	9.22085e+07
0.58	3.67359e+07		0.31	9.4338e+07
0.58	3.73037e+07		0.31	9.64223e+07
0.58	4.00411e+07		0.31	9.7472e+07
0.58	4.00467e+07		0.31	9.86411e+07
0.58	4.18134e+07		0.32	1.64001e+07
0.58	4.21177e+07		0.32	1.87846e+07
0.58	4.74471e+07		0.32	2.29875e+07
0.58	4.83869e+07		0.32	2.42424e+07
0.58	4.93554e+07		0.32	2.74917e+07
0.58	5.38607e+07		0.32	2.85503e+07
0.58	5.49534e+07		0.32	3.05143e+07
0.58	5.54412e+07		0.32	3.21381e+07
0.58	5.98148e+07		0.32	3.28517e+07
0.58	6.05101e+07		0.32	3.79409e+07
0.58	6.32731e+07		0.32	3.86972e+07
0.58	6.62326e+07		0.32	3.9489e+07
0.59	2.55503e+07		0.32	3.96146e+07
0.59	2.80116e+07		0.32	4.04722e+07
0.59	3.3767e+07		0.32	4.7175e+07
0.59	3.52854e+07		0.32	4.76668e+07
0.59	3.72346e+07		0.32	4.82058e+07
0.59	3.77953e+07		0.32	4.89727e+07
0.59	4.00428e+07		0.32	5.63647e+07
0.59	4.00472e+07		0.32	5.75736e+07
0.59	4.22588e+07		0.32	5.89748e+07
0.59	4.25618e+07		0.32	6.55445e+07
0.59	4.76926e+07		0.32	6.67931e+07
0.59	4.88169e+07		0.32	6.99512e+07
0.59	4.95393e+07		0.32	7.45502e+07
0.59	5.44125e+07		0.32	7.55335e+07
0.59	5.57532e+07		0.32	8.00486e+07
0.59	5.5794e+07		0.32	8.30134e+07
0.59	6.04195e+07		0.32	8.39924e+07
0.59	6.10328e+07		0.32	8.6727e+07
0.59	6.35833e+07		0.32	8.73786e+07
0.59	6.65695e+07		0.32	8.94501e+07
0.6	2.57003e+07		0.32	9.01425e+07
0.6	2.80986e+07		0.32	9.2167e+07
0.6	3.41406e+07		0.32	9.43939e+07
0.6	3.58224e+07		0.32	9.64862e+07
0.6	3.77382e+07		0.32	9.75006e+07
0.6	3.8291e+07		0.32	9.85466e+07
0.6	4.00444e+07		0.33	1.68504e+07
0.6	4.00478e+07		0.33	1.93147e+07
0.6	4.27059e+07		0.33	2.34128e+07
0.6	4.30086e+07		0.33	2.46209e+07
0.6	4.79024e+07		0.33	2.78757e+07
0.6	4.92437e+07		0.33	2.87824e+07
0.6	4.97655e+07		0.33	3.10207e+07
0.6	5.49371e+07		0.33	3.24628e+07
0.6	5.61508e+07		0.33	3.3304e+07
0.6	5.65629e+07		0.33	3.84739e+07
0.6	6.10268e+07		0.33	3.90472e+07
0.6	6.15569e+07		0.33	3.96151e+07
0.6	6.38966e+07		0.33	3.98193e+07
0.6	6.68976e+07		0.33	4.04726e+07
0.61	2.58384e+07		0.33	4.74062e+07
0.61	2.81779e+07		0.33	4.80833e+07
0.61	3.45215e+07		0.33	4.84581e+07
0.61	3.63624e+07		0.33	4.90576e+07
0.61	3.82461e+07		0.33	5.65809e+07
0.61	3.879e+07		0.33	5.7827e+07
0.61	4.00461e+07		0.33	5.92887e+07
0.61	4.0049e+07		0.33	6.57264e+07
0.61	4.3154e+07		0.33	6.69929e+07
0.61	4.34579e+07		0.33	7.01757e+07
0.61	4.80778e+07		0.33	7.46852e+07
0.61	4.96679e+07		0.33	7.56618e+07
0.61	5.00333e+07		0.33	8.02832e+07
0.61	5.54389e+07		0.33	8.31149e+07
0.61	5.65112e+07		0.33	8.409e+07
0.61	5.73766e+07		0.33	8.67271e+07
0.61	6.16205e+07		0.33	8.73786e+07
0.61	6.20958e+07		0.33	8.95206e+07
0.61	6.42129e+07		0.33	9.01881e+07
0.61	6.72154e+07		0.33	9.20734e+07
0.62	2.59655e+07		0.33	9.45018e+07
0.62	2.82505e+07		0.33	9.65471e+07
0.62	3.49092e+07		0.33	9.75219e+07
0.62	3.69046e+07		0.33	9.84329e+07
0.62	3.87574e+07		0.34	1.72986e+07
0.62	3.9291e+07		0.34	1.98417e+07
0.62	4.00485e+07		0.34	2.38392e+07
0.62	4.00514e+07		0.34	2.49993e+07
0.62	4.36024e+07		0.34	2.82194e+07
0.62	4.39097e+07		0.34	2.90135e+07
0.62	4.82243e+07		0.34	3.15077e+07
0.62	5.00901e+07		0.34	3.27635e+07
0.62	5.03378e+07		0.34	3.38553e+07
0.62	5.59209e+07		0.34	3.90062e+07
0.62	5.68754e+07		0.34	3.93929e+07
0.62	5.81901e+07		0.34	3.96196e+07
0.62	6.21761e+07		0.34	4.01801e+07
0.62	6.26714e+07		0.34	4.04737e+07
0.62	6.45321e+07		0.34	4.7623e+07
0.62	6.75217e+07		0.34	4.84961e+07
0.63	2.60825e+07		0.34	4.87017e+07
0.63	2.8317e+07		0.34	4.91929e+07
0.63	3.5303e+07		0.34	5.68017e+07
0.63	3.74486e+07		0.34	5.80915e+07
0.63	3.92707e+07		0.34	5.96066e+07
0.63	3.97875e+07		0.34	6.59123e+07
0.63	4.00546e+07		0.34	6.71969e+07
0.63	4.00591e+07		0.34	7.04078e+07
0.63	4.40501e+07		0.34	7.48227e+07
0.63	4.43641e+07		0.34	7.5793e+07
0.63	4.83498e+07		0.34	8.05241e+07
0.63	5.05109e+07		0.34	8.32178e+07
0.63	5.06721e+07		0.34	8.41894e+07
0.63	5.63852e+07		0.34	8.67271e+07
0.63	5.7243e+07		0.34	8.73787e+07
0.63	5.89995e+07		0.34	8.95925e+07
0.63	6.26789e+07		0.34	9.02324e+07
0.63	6.32956e+07		0.34	9.19377e+07
0.63	6.4854e+07		0.34	9.46542e+07
0.63	6.78159e+07		0.34	9.66006e+07
0.64	2.61902e+07		0.34	9.75239e+07
0.64	2.83781e+07		0.34	9.83023e+07
0.64	3.57021e+07		0.34	9.95987e+07
0.64	3.79939e+07		0.35	1.7744e+07
0.64	3.97755e+07		0.35	2.03648e+07
0.64	4.00326e+07		0.35	2.4266e+07
0.64	4.00722e+07		0.35	2.53788e+07
0.64	4.03211e+07		0.35	2.85285e+07
0.64	4.44959e+07		0.35	2.92429e+07
0.64	4.4821e+07		0.35	3.19814e+07
0.64	4.84622e+07		0.35	3.30544e+07
0.64	5.09305e+07		0.35	3.44791e+07
0.64	5.10296e+07		0.35	3.9532e+07
0.64	5.68333e+07		0.35	3.96078e+07
0.64	5.7614e+07		0.35	3.9754e+07
0.64	5.98011e+07		0.35	4.0469e+07
0.64	6.31365e+07		0.35	4.05837e+07
0.64	6.39587e+07		0.35	4.78207e+07
0.64	6.51783e+07		0.35	4.88324e+07
0.64	6.80984e+07		0.35	4.89908e+07
0.65	2.62893e+07		0.35	4.94017e+07
0.65	2.84345e+07		0.35	5.70267e+07
0.65	3.61058e+07		0.35	5.8367e+07
0.65	3.85398e+07		0.35	5.99286e+07
0.65	4.00286e+07		0.35	6.61021e+07
0.65	4.00412e+07		0.35	6.74044e+07
0.65	4.03442e+07		0.35	7.0648e+07
0.65	4.08218e+07		0.35	7.49624e+07
0.65	4.4938e+07		0.35	7.59273e+07
0.65	4.52804e+07		0.35	8.07708e+07
0.65	4.85688e+07		0.35	8.33218e+07
0.65	5.13493e+07		0.35	8.42902e+07
0.65	5.1405e+07		0.35	8.67272e+07
0.65	5.72662e+07		0.35	8.73787e+07
0.65	5.79884e+07		0.35	8.96654e+07
0.65	6.059e+07		0.35	9.02742e+07
0.65	6.35613e+07		0.35	9.17721e+07
0.65	6.46472e+07		0.35	9.48416e+07
0.65	6.55049e+07		0.35	9.6637e+07
0.65	6.83707e+07		0.35	9.74853e+07
0.66	2.63806e+07		0.35	9.81619e+07
0.66	2.84866e+07		0.35	9.89994e+07
0.66	3.65133e+07		0.36	1.81858e+07
0.66	3.90855e+07		0.36	2.0883e+07
0.66	4.00431e+07		0.36	2.46925e+07
0.66	4.00459e+07		0.36	2.576e+07
0.66	4.08566e+07		0.36	2.88108e+07
0.66	4.133e+07		0.36	2.94703e+07
0.66	4.53744e+07		0.36	3.24462e+07
0.66	4.57422e+07		0.36	3.33472e+07
0.66	4.86761e+07		0.36	3.51518e+07
0.66	5.17673e+07		0.36	3.96087e+07
0.66	5.17943e+07		0.36	4.00633e+07
0.66	5.76849e+07		0.36	4.00856e+07
0.66	5.83658e+07		0.36	4.04738e+07
0.66	6.13599e+07		0.36	4.10181e+07
0.66	6.39629e+07		0.36	4.79933e+07
0.66	6.53524e+07		0.36	4.90296e+07
0.66	6.58334e+07		0.36	4.93982e+07
0.66	6.8636e+07		0.36	4.968e+07
0.67	2.64647e+07		0.36	5.72559e+07
0.67	2.85348e+07		0.36	5.86533e+07
0.67	3.69239e+07		0.36	6.02548e+07
0.67	3.96278e+07		0.36	6.62956e+07
0.67	4.00485e+07		0.36	6.76149e+07
0.67	4.00519e+07		0.36	7.08966e+07
0.67	4.13824e+07		0.36	7.51045e+07
0.67	4.18395e+07		0.36	7.60645e+07
0.67	4.58021e+07		0.36	8.10227e+07
0.67	4.62064e+07		0.36	8.34265e+07
0.67	4.87903e+07		0.36	8.43924e+07
0.67	5.21845e+07		0.36	8.67272e+07
0.67	5.21946e+07		0.36	8.73787e+07
0.67	5.80897e+07		0.36	8.97391e+07
0.67	5.87463e+07		0.36	9.03108e+07
0.67	6.21008e+07		0.36	9.15892e+07
0.67	6.43508e+07		0.36	9.50553e+07
0.67	6.60688e+07		0.36	9.66339e+07
0.67	6.61634e+07		0.36	9.73817e+07
0.67	6.88985e+07		0.36	9.80001e+07
0.68	2.65422e+07		0.36	9.84066e+07
0.68	2.85795e+07		0.37	1.86233e+07
0.68	3.73366e+07		0.37	2.13952e+07
0.68	4.00206e+07		0.37	2.5118e+07
0.68	4.00566e+07		0.37	2.61428e+07
0.68	4.02026e+07		0.37	2.90745e+07
0.68	4.19126e+07		0.37	2.96961e+07
0.68	4.23491e+07		0.37	3.29042e+07
0.68	4.6217e+07		0.37	3.36479e+07
0.68	4.6673e+07		0.37	3.58571e+07
0.68	4.89182e+07		0.37	3.96105e+07
0.68	5.26004e+07		0.37	4.04106e+07
0.68	5.26045e+07		0.37	4.04657e+07
0.68	5.84806e+07		0.37	4.06004e+07
0.68	5.91296e+07		0.37	4.14932e+07
0.68	6.27969e+07		0.37	4.8136e+07
0.68	6.47397e+07		0.37	4.92086e+07
0.68	6.64946e+07		0.37	4.98301e+07
0.68	6.67917e+07		0.37	5.00047e+07
0.68	6.9164e+07		0.37	5.74891e+07
0.69	2.66137e+07		0.37	5.89501e+07
0.69	2.8621e+07		0.37	6.05853e+07
0.69	3.77503e+07		0.37	6.64929e+07
0.69	4.00364e+07		0.37	6.78277e+07
0.69	4.00627e+07		0.37	7.11539e+07
0.69	4.07316e+07		0.37	7.52488e+07
0.69	4.24458e+07		0.37	7.62048e+07
0.69	4.28578e+07		0.37	8.12792e+07
0.69	4.6614e+07		0.37	8.35314e+07
0.69	4.71418e+07		0.37	8.44955e+07
0.69	4.90673e+07		0.37	8.67273e+07
0.69	5.30166e+07		0.37	8.73787e+07
0.69	5.30207e+07		0.37	8.98127e+07
0.69	5.88573e+07		0.37	9.03373e+07
0.69	5.95156e+07		0.37	9.14022e+07
0.69	6.34237e+07		0.37	9.52881e+07
0.69	6.51523e+07		0.37	9.65395e+07
0.69	6.68264e+07		0.37	9.722e+07
0.69	6.75158e+07		0.37	9.76674e+07
0.69	6.94405e+07		0.37	9.79029e+07
0.7	2.66797e+07		0.37	9.8317e+07
0.7	2.86597e+07		0.38	1.90555e+07
0.7	3.81637e+07		0.38	2.19001e+07
0.7	4.00385e+07		0.38	2.55418e+07
0.7	4.00706e+07		0.38	2.65267e+07
0.7	4.12722e+07		0.38	2.9327e+07
0.7	4.29816e+07		0.38	2.99221e+07
0.7	4.33648e+07		0.38	3.33556e+07
0.7	4.6987e+07		0.38	3.396e+07
0.7	4.76127e+07		0.38	3.65836e+07
0.7	4.92461e+07		0.38	3.96113e+07
0.7	5.34333e+07		0.38	4.04691e+07
0.7	5.34418e+07		0.38	4.07413e+07
0.7	5.92191e+07		0.38	4.11137e+07
0.7	5.99042e+07		0.38	4.20038e+07
0.7	6.39524e+07		0.38	4.82484e+07
0.7	6.56162e+07		0.38	4.94028e+07
0.7	6.7158e+07		0.38	5.02699e+07
0.7	6.82323e+07		0.38	5.03595e+07
0.7	6.97392e+07		0.38	5.77261e+07
0.71	2.67407e+07		0.38	5.92571e+07
0.71	2.86957e+07		0.38	6.09205e+07
0.71	3.85743e+07		0.38	6.66937e+07
0.71	4.00393e+07		0.38	6.80422e+07
0.71	4.00823e+07		0.38	7.14201e+07
0.71	4.18109e+07		0.38	7.53952e+07
0.71	4.35195e+07		0.38	7.6348e+07
0.71	4.38687e+07		0.38	8.15395e+07
0.71	4.73301e+07		0.38	8.3636e+07
0.71	4.80857e+07		0.38	8.45991e+07
0.71	4.9463e+07		0.38	8.67274e+07
0.71	5.38481e+07		0.38	8.73788e+07
0.71	5.3869e+07		0.38	8.98852e+07
0.71	5.95648e+07		0.38	9.03442e+07
0.71	6.02952e+07		0.38	9.12277e+07
0.71	6.43675e+07		0.38	9.55331e+07
0.71	6.61464e+07		0.38	9.62871e+07
0.71	6.74886e+07		0.38	9.70093e+07
0.71	6.89233e+07		0.38	9.71207e+07
0.71	7.00806e+07		0.38	9.75675e+07
0.72	2.67971e+07		0.38	9.82134e+07
0.72	2.87293e+07		0.39	1.94818e+07
0.72	3.89774e+07		0.39	2.23962e+07
0.72	4.00396e+07		0.39	2.59634e+07
0.72	4.01023e+07		0.39	2.69111e+07
0.72	4.23455e+07		0.39	2.95746e+07
0.72	4.40596e+07		0.39	3.01507e+07
0.72	4.43683e+07		0.39	3.38001e+07
0.72	4.76399e+07		0.39	3.42854e+07
0.72	4.85606e+07		0.39	3.73226e+07
0.72	4.97241e+07		0.39	3.96118e+07
0.72	5.42613e+07		0.39	4.04704e+07
0.72	5.43009e+07		0.39	4.10669e+07
0.72	5.98928e+07		0.39	4.16306e+07
0.72	6.06883e+07		0.39	4.25453e+07
0.72	6.46821e+07		0.39	4.83347e+07
0.72	6.67305e+07		0.39	4.96178e+07
0.72	6.78168e+07		0.39	5.07129e+07
0.72	6.95527e+07		0.39	5.07391e+07
0.72	7.05024e+07		0.39	5.79669e+07
0.73	2.68493e+07		0.39	5.95736e+07
0.73	2.87606e+07		0.39	6.12605e+07
0.73	3.936e+07		0.39	6.68982e+07
0.73	4.00398e+07		0.39	6.82575e+07
0.73	4.01428e+07		0.39	7.16956e+07
0.73	4.28739e+07		0.39	7.55437e+07
0.73	4.46015e+07		0.39	7.64943e+07
0.73	4.48619e+07		0.39	8.18029e+07
0.73	4.79183e+07		0.39	8.37397e+07
0.73	4.90373e+07		0.39	8.47026e+07
0.73	5.00314e+07		0.39	8.67275e+07
0.73	5.46725e+07		0.39	8.73788e+07
0.73	5.47369e+07		0.39	8.99542e+07
0.73	6.02008e+07		0.39	9.0316e+07
0.73	6.10833e+07		0.39	9.10882e+07
0.73	6.49243e+07		0.39	9.57738e+07
0.73	6.73414e+07		0.39	9.58875e+07
0.73	6.81408e+07		0.39	9.65143e+07
0.73	7.00794e+07		0.39	9.67198e+07
0.73	7.10462e+07		0.39	9.74002e+07
0.74	2.68975e+07		0.39	9.81425e+07
0.74	2.87899e+07		0.4	1.99012e+07
0.74	3.96812e+07		0.4	2.28817e+07
0.74	4.00398e+07		0.4	2.63825e+07
0.74	4.02443e+07		0.4	2.72949e+07
0.74	4.33937e+07		0.4	2.98224e+07
0.74	4.51452e+07		0.4	3.03849e+07
0.74	4.53474e+07		0.4	3.42362e+07
0.74	4.81732e+07		0.4	3.46255e+07
0.74	4.95157e+07		0.4	3.80674e+07
0.74	5.03812e+07		0.4	3.96123e+07
0.74	5.50812e+07		0.4	4.0471e+07
0.74	5.51765e+07		0.4	4.13933e+07
0.74	6.04864e+07		0.4	4.21486e+07
0.74	6.14799e+07		0.4	4.31131e+07
0.74	6.51202e+07		0.4	4.8401e+07
0.74	6.79547e+07		0.4	4.98519e+07
0.74	6.84579e+07		0.4	5.1121e+07
0.74	7.05163e+07		0.4	5.11767e+07
0.74	7.16981e+07		0.4	5.82115e+07
0.75	2.69422e+07		0.4	5.9899e+07
0.75	2.88172e+07		0.4	6.16059e+07
0.75	3.98666e+07		0.4	6.71061e+07
0.75	4.00398e+07		0.4	6.84732e+07
0.75	4.04809e+07		0.4	7.19805e+07
0.75	4.39013e+07		0.4	7.56944e+07
0.75	4.56905e+07		0.4	7.66434e+07
0.75	4.58226e+07		0.4	8.20683e+07
0.75	4.8417e+07		0.4	8.38417e+07
0.75	4.99955e+07		0.4	8.48051e+07
0.75	5.07669e+07		0.4	8.67276e+07
0.75	5.54863e+07		0.4	8.73789e+07
0.75	5.56193e+07		0.4	9.00116e+07
0.75	6.07469e+07		0.4	9.02421e+07
0.75	6.18778e+07		0.4	9.10061e+07
0.75	6.52896e+07		0.4	9.53927e+07
0.75	6.85524e+07		0.4	9.57954e+07
0.75	6.8764e+07		0.4	9.61539e+07
0.75	7.09126e+07		0.4	9.63116e+07
0.75	7.24038e+07		0.4	9.73346e+07
0.76	2.69836e+07		0.4	9.79582e+07
0.76	2.88427e+07		0.41	2.03128e+07
0.76	3.99393e+07		0.41	2.33543e+07
0.76	4.00398e+07		0.41	2.67991e+07
0.76	4.08286e+07		0.41	2.76767e+07
0.76	4.43919e+07		0.41	3.00748e+07
0.76	4.62374e+07		0.41	3.06284e+07
0.76	4.62855e+07		0.41	3.46627e+07
0.76	4.86641e+07		0.41	3.49819e+07
0.76	5.04765e+07		0.41	3.88115e+07
0.76	5.11807e+07		0.41	3.9613e+07
0.76	5.58868e+07		0.41	4.04714e+07
0.76	5.6065e+07		0.41	4.17216e+07
0.76	6.09797e+07		0.41	4.2671e+07
0.76	6.22765e+07		0.41	4.37024e+07
0.76	6.54473e+07		0.41	4.84531e+07
0.76	6.90524e+07		0.41	5.01016e+07
0.76	6.9121e+07		0.41	5.15247e+07
0.76	7.12995e+07		0.41	5.16395e+07
0.76	7.29472e+07		0.41	5.84598e+07
0.77	2.70219e+07		0.41	6.02323e+07
0.77	2.88666e+07		0.41	6.19571e+07
0.77	3.99701e+07		0.41	6.73174e+07
0.77	4.00397e+07		0.41	6.86885e+07
0.77	4.12161e+07		0.41	7.22749e+07
0.77	4.48591e+07		0.41	7.58473e+07
0.77	4.67352e+07		0.41	7.67954e+07
0.77	4.67856e+07		0.41	8.23347e+07
0.77	4.89284e+07		0.41	8.39412e+07
0.77	5.09585e+07		0.41	8.49055e+07
0.77	5.16159e+07		0.41	8.67278e+07
0.77	5.62809e+07		0.41	8.73789e+07
0.77	5.65132e+07		0.41	9.00076e+07
0.77	6.11829e+07		0.41	9.01728e+07
0.77	6.26754e+07		0.41	9.09841e+07
0.77	6.56047e+07		0.41	9.48568e+07
0.77	6.93121e+07		0.41	9.52439e+07
0.77	6.96495e+07		0.41	9.58631e+07
0.77	7.16868e+07		0.41	9.63525e+07
0.77	7.25259e+07		0.41	9.72436e+07
0.78	2.70573e+07		0.41	9.75686e+07
0.78	2.88889e+07		0.42	2.07158e+07
0.78	3.99862e+07		0.42	2.38117e+07
0.78	4.00397e+07		0.42	2.72136e+07
0.78	4.16159e+07		0.42	2.80548e+07
0.78	4.52944e+07		0.42	3.03355e+07
0.78	4.71734e+07		0.42	3.08847e+07
0.78	4.73351e+07		0.42	3.50781e+07
0.78	4.92217e+07		0.42	3.53557e+07
0.78	5.14411e+07		0.42	3.95401e+07
0.78	5.20672e+07		0.42	3.96229e+07
0.78	5.66666e+07		0.42	4.0472e+07
0.78	5.69636e+07		0.42	4.20525e+07
0.78	6.13561e+07		0.42	4.32023e+07
0.78	6.30738e+07		0.42	4.43091e+07
0.78	6.57707e+07		0.42	4.84955e+07
0.78	6.95233e+07		0.42	5.03636e+07
0.78	7.01271e+07		0.42	5.1937e+07
0.78	7.20527e+07		0.42	5.21127e+07
0.78	7.20981e+07		0.42	5.87119e+07
0.79	2.70901e+07		0.42	6.05727e+07
0.79	2.89097e+07		0.42	6.23145e+07
0.79	3.99959e+07		0.42	6.75322e+07
0.79	4.00396e+07		0.42	6.89029e+07
0.79	4.20189e+07		0.42	7.25788e+07
0.79	4.56886e+07		0.42	7.60025e+07
0.79	4.76058e+07		0.42	7.69502e+07
0.79	4.78858e+07		0.42	8.2601e+07
0.79	4.95516e+07		0.42	8.40373e+07
0.79	5.19239e+07		0.42	8.50021e+07
0.79	5.25305e+07		0.42	8.67279e+07
0.79	5.70409e+07		0.42	8.7379e+07
0.79	5.74159e+07		0.42	8.98755e+07
0.79	6.15007e+07		0.42	9.01942e+07
0.79	6.34706e+07		0.42	9.10055e+07
0.79	6.59512e+07		0.42	9.42978e+07
0.79	6.96532e+07		0.42	9.46416e+07
0.79	7.05364e+07		0.42	9.53947e+07
0.79	7.16822e+07		0.42	9.65284e+07
0.79	7.208e+07		0.42	9.70084e+07
0.8	2.71205e+07		0.42	9.71328e+07
0.8	2.89292e+07		0.43	2.11091e+07
0.8	4.00024e+07		0.43	2.42513e+07
0.8	4.00395e+07		0.43	2.76272e+07
0.8	4.24212e+07		0.43	2.84274e+07
0.8	4.60332e+07		0.43	3.06079e+07
0.8	4.8041e+07		0.43	3.11569e+07
0.8	4.84376e+07		0.43	3.54833e+07
0.8	4.99201e+07		0.43	3.5746e+07
0.8	5.24065e+07		0.43	3.96114e+07
0.8	5.30031e+07		0.43	4.0276e+07
0.8	5.74002e+07		0.43	4.04747e+07
0.8	5.78697e+07		0.43	4.23867e+07
0.8	6.16213e+07		0.43	4.37472e+07
0.8	6.38643e+07		0.43	4.49297e+07
0.8	6.61499e+07		0.43	4.85316e+07
0.8	6.96551e+07		0.43	5.06357e+07
0.8	7.08144e+07		0.43	5.23572e+07
0.8	7.12886e+07		0.43	5.2596e+07
0.8	7.16904e+07		0.43	5.89677e+07
0.81	2.71485e+07		0.43	6.09193e+07
0.81	2.89473e+07		0.43	6.26786e+07
0.81	4.0007e+07		0.43	6.77502e+07
0.81	4.00394e+07		0.43	6.91159e+07
0.81	4.28209e+07		0.43	7.28921e+07
0.81	4.63241e+07		0.43	7.616e+07
0.81	4.84878e+07		0.43	7.71075e+07
0.81	4.89903e+07		0.43	8.28659e+07
0.81	5.03247e+07		0.43	8.4129e+07
0.81	5.2888e+07		0.43	8.50926e+07
0.81	5.34828e+07		0.43	8.67281e+07
0.81	5.77396e+07		0.43	8.73791e+07
0.81	5.83246e+07		0.43	8.97023e+07
0.81	6.1725e+07		0.43	9.02376e+07
0.81	6.42527e+07		0.43	9.10539e+07
0.81	6.63673e+07		0.43	9.37275e+07
0.81	6.9496e+07		0.43	9.40347e+07
0.81	7.07124e+07		0.43	9.49148e+07
0.81	7.09024e+07		0.43	9.62974e+07
0.81	7.15575e+07		0.43	9.66271e+07
0.82	2.71744e+07		0.43	9.70765e+07
0.82	2.89642e+07		0.44	2.14917e+07
0.82	4.00104e+07		0.44	2.46703e+07
0.82	4.00393e+07		0.44	2.80414e+07
0.82	4.32165e+07		0.44	2.87926e+07
0.82	4.65623e+07		0.44	3.0895e+07
0.82	4.89519e+07		0.44	3.14478e+07
0.82	4.95437e+07		0.44	3.58816e+07
0.82	5.07599e+07		0.44	3.61495e+07
0.82	5.33677e+07		0.44	3.96122e+07
0.82	5.3968e+07		0.44	4.04706e+07
0.82	5.80529e+07		0.44	4.09885e+07
0.82	5.87802e+07		0.44	4.27243e+07
0.82	6.1822e+07		0.44	4.43104e+07
0.82	6.46322e+07		0.44	4.55611e+07
0.82	6.66018e+07		0.44	4.85636e+07
0.82	6.91946e+07		0.44	5.09162e+07
0.82	7.02615e+07		0.44	5.27844e+07
0.82	7.0493e+07		0.44	5.30895e+07
0.82	7.1668e+07		0.44	5.92272e+07
0.83	2.71983e+07		0.44	6.12708e+07
0.83	2.89799e+07		0.44	6.30499e+07
0.83	4.00131e+07		0.44	6.79716e+07
0.83	4.00392e+07		0.44	6.93273e+07
0.83	4.36067e+07		0.44	7.32145e+07
0.83	4.67539e+07		0.44	7.63201e+07
0.83	4.94342e+07		0.44	7.72673e+07
0.83	5.00977e+07		0.44	8.31277e+07
0.83	5.12193e+07		0.44	8.42155e+07
0.83	5.38443e+07		0.44	8.51739e+07
0.83	5.44576e+07		0.44	8.67283e+07
0.83	5.83334e+07		0.44	8.73791e+07
0.83	5.92359e+07		0.44	8.95283e+07
0.83	6.19244e+07		0.44	9.02733e+07
0.83	6.49966e+07		0.44	9.11194e+07
0.83	6.6849e+07		0.44	9.31534e+07
0.83	6.88045e+07		0.44	9.34277e+07
0.83	6.97322e+07		0.44	9.44299e+07
0.83	7.00528e+07		0.44	9.5774e+07
0.83	7.16923e+07		0.44	9.61914e+07
0.84	2.72203e+07		0.44	9.72814e+07
0.84	2.89944e+07		0.45	2.18628e+07
0.84	4.00152e+07		0.45	2.5066e+07
0.84	4.00391e+07		0.45	2.84581e+07
0.84	4.39903e+07		0.45	2.91489e+07
0.84	4.69069e+07		0.45	3.11994e+07
0.84	4.9933e+07		0.45	3.17591e+07
0.84	5.06522e+07		0.45	3.62775e+07
0.84	5.16973e+07		0.45	3.65615e+07
0.84	5.4316e+07		0.45	3.96127e+07
0.84	5.49504e+07		0.45	4.04715e+07
0.84	5.85742e+07		0.45	4.1673e+07
0.84	5.96909e+07		0.45	4.30656e+07
0.84	6.20455e+07		0.45	4.48968e+07
0.84	6.53348e+07		0.45	4.62004e+07
0.84	6.70999e+07		0.45	4.85933e+07
0.84	6.83733e+07		0.45	5.1204e+07
0.84	6.91912e+07		0.45	5.32181e+07
0.84	6.95961e+07		0.45	5.35927e+07
0.84	7.15147e+07		0.45	5.94904e+07
0.85	2.72405e+07		0.45	6.16265e+07
0.85	2.90079e+07		0.45	6.34287e+07
0.85	4.00169e+07		0.45	6.81961e+07
0.85	4.0039e+07		0.45	6.95366e+07
0.85	4.43662e+07		0.45	7.35457e+07
0.85	4.70293e+07		0.45	7.64829e+07
0.85	5.04451e+07		0.45	7.74293e+07
0.85	5.12068e+07		0.45	8.33848e+07
0.85	5.21892e+07		0.45	8.42962e+07
0.85	5.47805e+07		0.45	8.52421e+07
0.85	5.54458e+07		0.45	8.67286e+07
0.85	5.87707e+07		0.45	8.73793e+07
0.85	6.01442e+07		0.45	8.93681e+07
0.85	6.21968e+07		0.45	9.02907e+07
0.85	6.56246e+07		0.45	9.1196e+07
0.85	6.73328e+07		0.45	9.2582e+07
0.85	6.79365e+07		0.45	9.28225e+07
0.85	6.8668e+07		0.45	9.39462e+07
0.85	6.91431e+07		0.45	9.52074e+07
0.85	7.1179e+07		0.45	9.57354e+07
0.86	2.7259e+07		0.45	9.74656e+07
0.86	2.90203e+07		0.46	2.22212e+07
0.86	4.00184e+07		0.46	2.54361e+07
0.86	4.00389e+07		0.46	2.88795e+07
0.86	4.47331e+07		0.46	2.94958e+07
0.86	4.71278e+07		0.46	3.15235e+07
0.86	5.09675e+07		0.46	3.20915e+07
0.86	5.17611e+07		0.46	3.66746e+07
0.86	5.26915e+07		0.46	3.69786e+07
0.86	5.5234e+07		0.46	3.96131e+07
0.86	5.59428e+07		0.46	4.0472e+07
0.86	5.8923e+07		0.46	4.23297e+07
0.86	6.05942e+07		0.46	4.34109e+07
0.86	6.23864e+07		0.46	4.55103e+07
0.86	6.58203e+07		0.46	4.68451e+07
0.86	6.74598e+07		0.46	4.86221e+07
0.86	6.75294e+07		0.46	5.14985e+07
0.86	6.82465e+07		0.46	5.36587e+07
0.86	6.87221e+07		0.46	5.41052e+07
0.86	7.07724e+07		0.46	5.97575e+07
0.87	2.72759e+07		0.46	6.19851e+07
0.87	2.90317e+07		0.46	6.38154e+07
0.87	4.00195e+07		0.46	6.84237e+07
0.87	4.00388e+07		0.46	6.97439e+07
0.87	4.50896e+07		0.46	7.3885e+07
0.87	4.72077e+07		0.46	7.66486e+07
0.87	5.14974e+07		0.46	7.75931e+07
0.87	5.23148e+07		0.46	8.36342e+07
0.87	5.32014e+07		0.46	8.43709e+07
0.87	5.56712e+07		0.46	8.52927e+07
0.87	5.64407e+07		0.46	8.67288e+07
0.87	5.90381e+07		0.46	8.73794e+07
0.87	6.10386e+07		0.46	8.92312e+07
0.87	6.26168e+07		0.46	9.02776e+07
0.87	6.58442e+07		0.46	9.12754e+07
0.87	6.71859e+07		0.46	9.20243e+07
0.87	6.72316e+07		0.46	9.22214e+07
0.87	6.81632e+07		0.46	9.34707e+07
0.87	6.83838e+07		0.46	9.46315e+07
0.87	7.03511e+07		0.46	9.52759e+07
0.88	2.72913e+07		0.46	9.74594e+07
0.88	2.90421e+07		0.47	2.25661e+07
0.88	4.00205e+07		0.47	2.57788e+07
0.88	4.00387e+07		0.47	2.93074e+07
0.88	4.54341e+07		0.47	2.98335e+07
0.88	4.72731e+07		0.47	3.18685e+07
0.88	5.20326e+07		0.47	3.24448e+07
0.88	5.28671e+07		0.47	3.7075e+07
0.88	5.37169e+07		0.47	3.73987e+07
0.88	5.6084e+07		0.47	3.96135e+07
0.88	5.69387e+07		0.47	4.04724e+07
0.88	5.91305e+07		0.47	4.29545e+07
0.88	6.14736e+07		0.47	4.37603e+07
0.88	6.28849e+07		0.47	4.61534e+07
0.88	6.56474e+07		0.47	4.74926e+07
0.88	6.67505e+07		0.47	4.86515e+07
0.88	6.68801e+07		0.47	5.17989e+07
0.88	6.82e+07		0.47	5.41067e+07
0.88	6.82844e+07		0.47	5.46258e+07
0.88	6.99636e+07		0.47	6.00283e+07
0.89	2.73052e+07		0.47	6.23459e+07
0.89	2.90516e+07		0.47	6.42102e+07
0.89	4.00214e+07		0.47	6.86545e+07
0.89	4.00386e+07		0.47	6.9949e+07
0.89	4.57649e+07		0.47	7.42318e+07
0.89	4.7327e+07		0.47	7.68175e+07
0.89	5.25713e+07		0.47	7.77583e+07
0.89	5.3417e+07		0.47	8.38711e+07
0.89	5.42362e+07		0.47	8.4442e+07
0.89	5.64607e+07		0.47	8.53207e+07
0.89	5.74357e+07		0.47	8.6729e+07
0.89	5.92215e+07		0.47	8.73796e+07
0.89	6.1892e+07		0.47	8.9124e+07
0.89	6.31837e+07		0.47	9.02134e+07
0.89	6.52932e+07		0.47	9.12938e+07
0.89	6.62144e+07		0.47	9.15346e+07
0.89	6.65292e+07		0.47	9.16454e+07
0.89	6.817e+07		0.47	9.30123e+07
0.89	6.83382e+07		0.47	9.40541e+07
0.89	6.96903e+07		0.47	9.48234e+07
0.9	2.73177e+07		0.47	9.72226e+07
0.9	2.90602e+07		0.48	2.28966e+07
0.9	4.00221e+07		0.48	2.60933e+07
0.9	4.00385e+07		0.48	2.97426e+07
0.9	4.60802e+07		0.48	3.01645e+07
0.9	4.73716e+07		0.48	3.22347e+07
0.9	5.31116e+07		0.48	3.28181e+07
0.9	5.39627e+07		0.48	3.74796e+07
0.9	5.47578e+07		0.48	3.78206e+07
0.9	5.67865e+07		0.48	3.96141e+07
0.9	5.79302e+07		0.48	4.04728e+07
0.9	5.93372e+07		0.48	4.35453e+07
0.9	6.228e+07		0.48	4.41147e+07
0.9	6.35022e+07		0.48	4.68262e+07
0.9	6.48732e+07		0.48	4.81383e+07
0.9	6.56691e+07		0.48	4.86852e+07
0.9	6.61263e+07		0.48	5.21051e+07
0.9	6.81565e+07		0.48	5.45628e+07
0.9	6.8186e+07		0.48	5.51536e+07
0.9	6.96235e+07		0.48	6.03028e+07
0.91	2.73289e+07		0.48	6.27079e+07
0.91	2.90679e+07		0.48	6.46129e+07
0.91	4.00227e+07		0.48	6.88882e+07
0.91	4.00385e+07		0.48	7.01521e+07
0.91	4.63776e+07		0.48	7.45852e+07
0.91	4.74086e+07		0.48	7.69899e+07
0.91	5.36521e+07		0.48	7.79245e+07
0.91	5.45015e+07		0.48	8.40843e+07
0.91	5.52805e+07		0.48	8.45179e+07
0.91	5.70476e+07		0.48	8.53222e+07
0.91	5.84203e+07		0.48	8.67292e+07
0.91	5.95034e+07		0.48	8.73798e+07
0.91	6.2606e+07		0.48	8.90492e+07
0.91	6.38193e+07		0.48	9.00582e+07
0.91	6.44501e+07		0.48	9.09313e+07
0.91	6.5138e+07		0.48	9.10179e+07
0.91	6.57118e+07		0.48	9.15356e+07
0.91	6.78507e+07		0.48	9.25844e+07
0.91	6.80055e+07		0.48	9.34788e+07
0.91	6.9572e+07		0.48	9.43869e+07
0.92	2.73388e+07		0.48	9.6856e+07
0.92	2.90747e+07		0.49	2.32119e+07
0.92	4.00232e+07		0.49	2.63796e+07
0.92	4.00384e+07		0.49	3.01831e+07
0.92	4.66548e+07		0.49	3.04941e+07
0.92	4.74393e+07		0.49	3.26213e+07
0.92	5.4191e+07		0.49	3.32098e+07
0.92	5.50277e+07		0.49	3.78888e+07
0.92	5.58027e+07		0.49	3.8244e+07
0.92	5.72407e+07		0.49	3.96148e+07
0.92	5.89027e+07		0.49	4.04733e+07
0.92	5.97365e+07		0.49	4.40998e+07
0.92	6.27956e+07		0.49	4.44768e+07
0.92	6.40397e+07		0.49	4.75269e+07
0.92	6.40861e+07		0.49	4.86683e+07
0.92	6.47106e+07		0.49	4.88363e+07
0.92	6.53362e+07		0.49	5.24166e+07
0.92	6.74342e+07		0.49	5.50281e+07
0.92	6.77024e+07		0.49	5.56873e+07
0.92	6.96928e+07		0.49	6.05811e+07
0.93	2.73474e+07		0.49	6.30705e+07
0.93	2.90807e+07		0.49	6.50234e+07
0.93	4.00236e+07		0.49	6.9125e+07
0.93	4.00384e+07		0.49	7.03535e+07
0.93	4.69093e+07		0.49	7.49441e+07
0.93	4.74647e+07		0.49	7.7166e+07
0.93	5.47261e+07		0.49	7.80912e+07
0.93	5.55307e+07		0.49	8.42482e+07
0.93	5.63228e+07		0.49	8.46209e+07
0.93	5.73823e+07		0.49	8.52947e+07
0.93	5.93717e+07		0.49	8.67293e+07
0.93	6.00373e+07		0.49	8.73799e+07
0.93	6.27337e+07		0.49	8.90007e+07
0.93	6.38051e+07		0.49	8.9756e+07
0.93	6.3833e+07		0.49	9.04448e+07
0.93	6.4734e+07		0.49	9.05375e+07
0.93	6.50796e+07		0.49	9.16051e+07
0.93	6.69977e+07		0.49	9.2212e+07
0.93	6.73279e+07		0.49	9.2909e+07
0.93	6.98701e+07		0.49	9.39765e+07
0.94	2.73548e+07		0.49	9.6368e+07
0.94	2.90859e+07		0.5	2.35113e+07
0.94	4.0024e+07		0.5	2.66386e+07
0.94	4.00383e+07		0.5	3.06181e+07
0.94	4.71383e+07		0.5	3.08364e+07
0.94	4.74856e+07		0.5	3.30268e+07
0.94	5.52545e+07		0.5	3.36183e+07
0.94	5.59875e+07		0.5	3.83025e+07
0.94	5.68386e+07		0.5	3.86686e+07
0.94	5.75127e+07		0.5	3.9616e+07
0.94	5.98165e+07		0.5	4.0474e+07
0.94	6.03924e+07		0.5	4.46116e+07
0.94	6.2439e+07		0.5	4.48551e+07
0.94	6.33053e+07		0.5	4.82513e+07
0.94	6.35945e+07		0.5	4.87328e+07
0.94	6.499e+07		0.5	4.94543e+07
0.94	6.5024e+07		0.5	5.27333e+07
0.94	6.65883e+07		0.5	5.5504e+07
0.94	6.69497e+07		0.5	5.62255e+07
0.94	6.99846e+07		0.5	6.08632e+07
0.95	2.7361e+07		0.5	6.34331e+07
0.95	2.90902e+07		0.5	6.54411e+07
0.95	4.00243e+07		0.5	6.93646e+07
0.95	4.00383e+07		0.5	7.05536e+07
0.95	4.73386e+07		0.5	7.53074e+07
0.95	4.75025e+07		0.5	7.73463e+07
0.95	5.57717e+07		0.5	7.82575e+07
0.95	5.6356e+07		0.5	8.43363e+07
0.95	5.7347e+07		0.5	8.47734e+07
0.95	5.76941e+07		0.5	8.52395e+07
0.95	6.02119e+07		0.5	8.67293e+07
0.95	6.0782e+07		0.5	8.73801e+07
0.95	6.20578e+07		0.5	8.89446e+07
0.95	6.27715e+07		0.5	8.93124e+07
0.95	6.32827e+07		0.5	8.99156e+07
0.95	6.50975e+07		0.5	9.02057e+07
0.95	6.51594e+07		0.5	9.15883e+07
0.95	6.63041e+07		0.5	9.19784e+07
0.95	6.66365e+07		0.5	9.23543e+07
0.95	6.98903e+07		0.5	9.36041e+07
0.96	2.73661e+07		0.5	9.58441e+07
0.96	2.90938e+07		0.51	2.37944e+07
0.96	4.00245e+07		0.51	2.6872e+07
0.96	4.00382e+07		0.51	3.10157e+07
0.96	4.75043e+07		0.51	3.12262e+07
0.96	4.75192e+07		0.51	3.34491e+07
0.96	5.62701e+07		0.51	3.40417e+07
0.96	5.65931e+07		0.51	3.87204e+07
0.96	5.78427e+07		0.51	3.90937e+07
0.96	5.79868e+07		0.51	3.96184e+07
0.96	6.04946e+07		0.51	4.0475e+07
0.96	6.11732e+07		0.51	4.50623e+07
0.96	6.1703e+07		0.51	4.52708e+07
0.96	6.22542e+07		0.51	4.87723e+07
0.96	6.29589e+07		0.51	4.89949e+07
0.96	6.50415e+07		0.51	5.00985e+07
0.96	6.51017e+07		0.51	5.30549e+07
0.96	6.63139e+07		0.51	5.59917e+07
0.96	6.64966e+07		0.51	5.67669e+07
0.96	6.96488e+07		0.51	6.11491e+07
0.97	2.737e+07		0.51	6.37951e+07
0.97	2.90965e+07		0.51	6.58655e+07
0.97	4.00247e+07		0.51	6.96073e+07
0.97	4.00382e+07		0.51	7.07531e+07
0.97	4.75251e+07		0.51	7.56734e+07
0.97	4.76434e+07		0.51	7.75311e+07
0.97	5.67092e+07		0.51	7.84227e+07
0.97	5.67364e+07		0.51	8.43604e+07
0.97	5.83166e+07		0.51	8.49497e+07
0.97	5.8392e+07		0.51	8.51703e+07
0.97	6.05351e+07		0.51	8.67293e+07
0.97	6.13727e+07		0.51	8.73802e+07
0.97	6.14758e+07		0.51	8.87262e+07
0.97	6.19417e+07		0.51	8.8837e+07
0.97	6.27264e+07		0.51	8.95323e+07
0.97	6.46928e+07		0.51	8.98776e+07
0.97	6.49188e+07		0.51	9.13718e+07
0.97	6.65518e+07		0.51	9.1759e+07
0.97	6.65924e+07		0.51	9.20411e+07
0.97	6.93504e+07		0.51	9.32831e+07
0.98	2.73728e+07		0.51	9.53119e+07
0.98	2.90985e+07		0.52	2.40609e+07
0.98	4.00248e+07		0.52	2.70817e+07
0.98	4.00382e+07		0.52	3.13647e+07
0.98	4.75323e+07		0.52	3.16771e+07
0.98	4.77417e+07		0.52	3.38863e+07
0.98	5.67562e+07		0.52	3.44783e+07
0.98	5.71432e+07		0.52	3.91408e+07
0.98	5.87506e+07		0.52	3.9512e+07
0.98	5.88654e+07		0.52	3.96307e+07
0.98	6.03241e+07		0.52	4.04767e+07
0.98	6.09953e+07		0.52	4.54548e+07
0.98	6.13328e+07		0.52	4.57235e+07
0.98	6.22087e+07		0.52	4.88163e+07
0.98	6.26897e+07		0.52	4.97489e+07
0.98	6.42756e+07		0.52	5.07436e+07
0.98	6.46276e+07		0.52	5.33814e+07
0.98	6.68223e+07		0.52	5.64926e+07
0.98	6.68448e+07		0.52	5.73098e+07
0.98	6.90402e+07		0.52	6.14386e+07
0.99	2.73744e+07		0.52	6.41562e+07
0.99	2.90996e+07		0.52	6.62954e+07
0.99	4.00249e+07		0.52	6.98528e+07
0.99	4.00382e+07		0.52	7.09526e+07
0.99	4.75364e+07		0.52	7.60405e+07
0.99	4.78015e+07		0.52	7.77208e+07
0.99	5.6772e+07		0.52	7.85856e+07
0.99	5.74409e+07		0.52	8.4342e+07
0.99	5.91046e+07		0.52	8.49961e+07
0.99	5.93664e+07		0.52	8.52207e+07
0.99	6.00577e+07		0.52	8.67292e+07
0.99	6.04851e+07		0.52	8.73803e+07
0.99	6.11742e+07		0.52	8.82094e+07
0.99	6.25844e+07		0.52	8.83894e+07
0.99	6.28073e+07		0.52	8.93516e+07
0.99	6.38775e+07		0.52	8.95688e+07
[truncated: 1,925 more rows]
