# Supplementary material for: A novel gyroscope based on the slow surface acoustic wave in a phononic metamaterial
Source: Microsyst Nanoeng. 2024 Nov 14;10:169. doi: 10.1038/s41378-024-00787-1 (PMC11564662; doi:10.1038/s41378-024-00787-1)
Supplement: Supplementary file 6 — supplementary_data2_Transmission [file 41378_2024_787_MOESM6_ESM.xlsx]

## Sheet: Sheet1
Model	PM_11cell
Version	COMSOL 6.0.0.318
omega	freq (MHz)	aveop2(abs(w))/aveop1(abs(w))
0	38.43	0.993855
0	38.432	0.993606
0	38.434	0.993353
0	38.436	0.993097
0	38.438	0.992837
0	38.44	0.992573
0	38.442	0.992305
0	38.444	0.992034
0	38.446	0.991758
0	38.448	0.991478
0	38.45	0.991195
0	38.452	0.990906
0	38.454	0.990614
0	38.456	0.990317
0	38.458	0.990015
0	38.46	0.989708
0	38.462	0.989397
0	38.464	0.989081
0	38.466	0.988759
0	38.468	0.988432
0	38.47	0.9881
0	38.472	0.987763
0	38.474	0.987419
0	38.476	0.98707
0	38.478	0.986714
0	38.48	0.986353
0	38.482	0.985985
0	38.484	0.98561
0	38.486	0.985229
0	38.488	0.984841
0	38.49	0.984446
0	38.492	0.984043
0	38.494	0.983633
0	38.496	0.983214
0	38.498	0.982788
0	38.5	0.982354
0	38.502	0.98191
0	38.504	0.981458
0	38.506	0.980997
0	38.508	0.980527
0	38.51	0.980046
0	38.512	0.979556
0	38.514	0.979055
0	38.516	0.978543
0	38.518	0.97802
0	38.52	0.977485
0	38.522	0.976939
0	38.524	0.97638
0	38.526	0.975808
0	38.528	0.975223
0	38.53	0.974624
0	38.532	0.974011
0	38.534	0.973383
0	38.536	0.972739
0	38.538	0.97208
0	38.54	0.971403
0	38.542	0.97071
0	38.544	0.969998
0	38.546	0.969267
0	38.548	0.968517
0	38.55	0.967746
0	38.552	0.966955
0	38.554	0.966141
0	38.556	0.965303
0	38.558	0.964442
0	38.56	0.963555
0	38.562	0.962642
0	38.564	0.961702
0	38.566	0.960732
0	38.568	0.959732
0	38.57	0.958701
0	38.572	0.957636
0	38.574	0.956536
0	38.576	0.9554
0	38.578	0.954225
0	38.58	0.95301
0	38.582	0.951752
0	38.584	0.95045
0	38.586	0.9491
0	38.588	0.947701
0	38.59	0.946249
0	38.592	0.944742
0	38.594	0.943176
0	38.596	0.941548
0	38.598	0.939855
0	38.6	0.938092
0	38.602	0.936256
0	38.604	0.934341
0	38.606	0.932343
0	38.608	0.930257
0	38.61	0.928077
0	38.612	0.925797
0	38.614	0.92341
0	38.616	0.920909
0	38.618	0.918286
0	38.62	0.915532
0	38.622	0.912639
0	38.624	0.909595
0	38.626	0.906391
0	38.628	0.903013
0	38.63	0.899449
0	38.632	0.895683
0	38.634	0.891701
0	38.636	0.887483
0	38.638	0.883012
0	38.64	0.878265
0	38.642	0.873218
0	38.644	0.867846
0	38.646	0.862119
0	38.648	0.856005
0	38.65	0.849468
0	38.652	0.842467
0	38.654	0.834956
0	38.656	0.826886
0	38.658	0.8182
0	38.66	0.808832
0	38.662	0.79871
0	38.664	0.787751
0	38.666	0.775861
0	38.668	0.762932
0	38.67	0.748839
0	38.672	0.733438
0	38.674	0.716561
0	38.676	0.698013
0	38.678	0.677562
0	38.68	0.654932
0	38.682	0.629796
0	38.684	0.601762
0	38.686	0.570367
0	38.688	0.535075
0	38.69	0.495297
0	38.692	0.450453
0	38.694	0.400127
0	38.696	0.344336
0	38.698	0.283932
0	38.7	0.221006
0	38.702	0.158965
0	38.704	0.102016
0	38.706	0.0545297
0	38.708	0.0271882
0	38.71	0.0443427
0	38.712	0.0706504
0	38.714	0.100045
0	38.716	0.133717
0	38.718	0.17374
0	38.72	0.221204
0	38.722	0.275394
0	38.724	0.333994
0	38.726	0.39404
0	38.728	0.452836
0	38.73	0.508414
0	38.732	0.559603
0	38.734	0.605899
0	38.736	0.647291
0	38.738	0.684095
0	38.74	0.716772
0	38.742	0.745796
0	38.744	0.771583
0	38.746	0.794485
0	38.748	0.814809
0	38.75	0.832837
0	38.752	0.848839
0	38.754	0.863064
0	38.756	0.875735
0	38.758	0.887046
0	38.76	0.897167
0	38.762	0.906245
0	38.764	0.914405
0	38.766	0.921755
0	38.768	0.928389
0	38.77	0.934388
0	38.772	0.939823
0	38.774	0.944754
0	38.776	0.949237
0	38.778	0.953318
0	38.78	0.957038
0	38.782	0.960433
0	38.784	0.963537
0	38.786	0.966376
0	38.788	0.968977
0	38.79	0.971363
0	38.792	0.973552
0	38.794	0.975563
0	38.796	0.977412
0	38.798	0.979113
0	38.8	0.980679
0	38.802	0.982121
0	38.804	0.98345
0	38.806	0.984676
0	38.808	0.985806
0	38.81	0.986848
0	38.812	0.98781
0	38.814	0.988698
0	38.816	0.989517
0	38.818	0.990273
0	38.82	0.99097
0	38.822	0.991613
0	38.824	0.992205
0	38.826	0.992751
0	38.828	0.993254
0	38.83	0.993716
0	38.832	0.994141
0	38.834	0.994531
0	38.836	0.994888
0	38.838	0.995215
0	38.84	0.995514
0	38.842	0.995786
0	38.844	0.996034
0	38.846	0.996259
0	38.848	0.996461
0	38.85	0.996644
0	38.852	0.996807
0	38.854	0.996953
0	38.856	0.997082
0	38.858	0.997195
0	38.86	0.997293
0	38.862	0.997377
0	38.864	0.997448
0	38.866	0.997507
0	38.868	0.997554
0	38.87	0.99759
0	38.872	0.997616
0	38.874	0.997632
0	38.876	0.997639
0	38.878	0.997637
0	38.88	0.997627
0	38.882	0.997609
0	38.884	0.997583
0	38.886	0.997551
0	38.888	0.997512
0	38.89	0.997467
0	38.892	0.997415
0	38.894	0.997359
0	38.896	0.997296
0	38.898	0.997229
0	38.9	0.997157
0	38.902	0.99708
0	38.904	0.996999
0	38.906	0.996914
0	38.908	0.996825
0	38.91	0.996733
0	38.912	0.996636
0	38.914	0.996536
0	38.916	0.996434
0	38.918	0.996328
0	38.92	0.996219
0	38.922	0.996107
0	38.924	0.995993
0	38.926	0.995876
0	38.928	0.995757
0	38.93	0.995635
0	38.932	0.995511
0	38.934	0.995386
0	38.936	0.995258
0	38.938	0.995128
0	38.94	0.994996
0	38.942	0.994863
0	38.944	0.994728
0	38.946	0.994592
0	38.948	0.994454
0	38.95	0.994314
0	38.952	0.994173
0	38.954	0.994031
0	38.956	0.993888
0	38.958	0.993743
0	38.96	0.993597
0	38.962	0.993451
0	38.964	0.993303
0	38.966	0.993154
0	38.968	0.993004
0	38.97	0.992853
0	38.972	0.992701
0	38.974	0.992549
0	38.976	0.992395
0	38.978	0.992241
0	38.98	0.992086
0	38.982	0.99193
0	38.984	0.991774
0	38.986	0.991617
0	38.988	0.991459
0	38.99	0.991301
0	38.992	0.991142
0	38.994	0.990983
0	38.996	0.990823
0	38.998	0.990663
0	39	0.990502
0	39.002	0.990341
0	39.004	0.990179
0	39.006	0.990017
0	39.008	0.989854
0	39.01	0.989691
0	39.012	0.989528
0	39.014	0.989364
0	39.016	0.9892
0	39.018	0.989036
0	39.02	0.988871
0	39.022	0.988706
0	39.024	0.988541
0	39.026	0.988375
0	39.028	0.988209
0	39.03	0.988043
0.001	38.43	0.993612
0.001	38.432	0.993356
0.001	38.434	0.993096
0.001	38.436	0.992832
0.001	38.438	0.992564
0.001	38.44	0.992293
0.001	38.442	0.992017
0.001	38.444	0.991737
0.001	38.446	0.991453
0.001	38.448	0.991164
0.001	38.45	0.990871
0.001	38.452	0.990573
0.001	38.454	0.99027
0.001	38.456	0.989963
0.001	38.458	0.98965
0.001	38.46	0.989332
0.001	38.462	0.989009
0.001	38.464	0.988681
0.001	38.466	0.988347
0.001	38.468	0.988007
0.001	38.47	0.987661
0.001	38.472	0.987309
0.001	38.474	0.986951
0.001	38.476	0.986586
0.001	38.478	0.986215
0.001	38.48	0.985837
0.001	38.482	0.985452
0.001	38.484	0.985059
0.001	38.486	0.984659
0.001	38.488	0.984251
0.001	38.49	0.983836
0.001	38.492	0.983412
0.001	38.494	0.982979
0.001	38.496	0.982538
0.001	38.498	0.982088
0.001	38.5	0.981628
0.001	38.502	0.981158
0.001	38.504	0.980679
0.001	38.506	0.980189
0.001	38.508	0.979688
0.001	38.51	0.979176
0.001	38.512	0.978653
0.001	38.514	0.978117
0.001	38.516	0.977569
0.001	38.518	0.977008
0.001	38.52	0.976434
0.001	38.522	0.975845
0.001	38.524	0.975243
0.001	38.526	0.974625
0.001	38.528	0.973991
0.001	38.53	0.973341
0.001	38.532	0.972675
0.001	38.534	0.97199
0.001	38.536	0.971287
0.001	38.538	0.970565
0.001	38.54	0.969822
0.001	38.542	0.969059
0.001	38.544	0.968274
0.001	38.546	0.967466
0.001	38.548	0.966633
0.001	38.55	0.965776
0.001	38.552	0.964892
0.001	38.554	0.963981
0.001	38.556	0.963041
0.001	38.558	0.96207
0.001	38.56	0.961067
0.001	38.562	0.960031
0.001	38.564	0.958959
0.001	38.566	0.957851
0.001	38.568	0.956703
0.001	38.57	0.955513
0.001	38.572	0.95428
0.001	38.574	0.953001
0.001	38.576	0.951673
0.001	38.578	0.950293
0.001	38.58	0.948858
0.001	38.582	0.947365
0.001	38.584	0.94581
0.001	38.586	0.94419
0.001	38.588	0.9425
0.001	38.59	0.940735
0.001	38.592	0.938892
0.001	38.594	0.936963
0.001	38.596	0.934943
0.001	38.598	0.932827
0.001	38.6	0.930606
0.001	38.602	0.928274
0.001	38.604	0.925821
0.001	38.606	0.923239
0.001	38.608	0.920518
0.001	38.61	0.917645
0.001	38.612	0.91461
0.001	38.614	0.911397
0.001	38.616	0.907993
0.001	38.618	0.90438
0.001	38.62	0.900538
0.001	38.622	0.896449
0.001	38.624	0.892087
0.001	38.626	0.887426
0.001	38.628	0.882437
0.001	38.63	0.877086
0.001	38.632	0.871335
0.001	38.634	0.865141
0.001	38.636	0.858455
0.001	38.638	0.851221
0.001	38.64	0.843375
0.001	38.642	0.834842
0.001	38.644	0.825538
0.001	38.646	0.815363
0.001	38.648	0.804202
0.001	38.65	0.79192
0.001	38.652	0.778359
0.001	38.654	0.763331
0.001	38.656	0.746615
0.001	38.658	0.727945
0.001	38.66	0.707004
0.001	38.662	0.683412
0.001	38.664	0.656712
0.001	38.666	0.626356
0.001	38.668	0.591703
0.001	38.67	0.552027
0.001	38.672	0.506576
0.001	38.674	0.454737
0.001	38.676	0.396365
0.001	38.678	0.332383
0.001	38.68	0.265599
0.001	38.682	0.20149
0.001	38.684	0.148674
0.001	38.686	0.118702
0.001	38.688	0.119922
0.001	38.69	0.145143
0.001	38.692	0.182511
0.001	38.694	0.226935
0.001	38.696	0.276776
0.001	38.698	0.33074
0.001	38.7	0.386796
0.001	38.702	0.442301
0.001	38.704	0.494686
0.001	38.706	0.542035
0.001	38.708	0.583266
0.001	38.71	0.617993
0.001	38.712	0.64628
0.001	38.714	0.668418
0.001	38.716	0.684768
0.001	38.718	0.695662
0.001	38.72	0.70135
0.001	38.722	0.701973
0.001	38.724	0.697546
0.001	38.726	0.687959
0.001	38.728	0.672978
0.001	38.73	0.652271
0.001	38.732	0.625447
0.001	38.734	0.59216
0.001	38.736	0.552294
0.001	38.738	0.506324
0.001	38.74	0.455915
0.001	38.742	0.404781
0.001	38.744	0.359388
0.001	38.746	0.328194
0.001	38.748	0.317987
0.001	38.75	0.329617
0.001	38.752	0.358652
0.001	38.754	0.399495
0.001	38.756	0.447586
0.001	38.758	0.49946
0.001	38.76	0.552368
0.001	38.762	0.604043
0.001	38.764	0.652644
0.001	38.766	0.696871
0.001	38.768	0.736068
0.001	38.77	0.770172
0.001	38.772	0.799514
0.001	38.774	0.82462
0.001	38.776	0.846067
0.001	38.778	0.864405
0.001	38.78	0.880127
0.001	38.782	0.893651
0.001	38.784	0.905332
0.001	38.786	0.915461
0.001	38.788	0.924281
0.001	38.79	0.931993
0.001	38.792	0.938763
0.001	38.794	0.944727
0.001	38.796	0.950001
0.001	38.798	0.954679
0.001	38.8	0.958842
0.001	38.802	0.962557
0.001	38.804	0.965881
0.001	38.806	0.968862
0.001	38.808	0.971543
0.001	38.81	0.973959
0.001	38.812	0.976139
0.001	38.814	0.978111
0.001	38.816	0.979897
0.001	38.818	0.981517
0.001	38.82	0.982989
0.001	38.822	0.984327
0.001	38.824	0.985544
0.001	38.826	0.986654
0.001	38.828	0.987665
0.001	38.83	0.988587
0.001	38.832	0.989429
0.001	38.834	0.990197
0.001	38.836	0.990898
0.001	38.838	0.991538
0.001	38.84	0.992122
0.001	38.842	0.992654
0.001	38.844	0.99314
0.001	38.846	0.993582
0.001	38.848	0.993984
0.001	38.85	0.994349
0.001	38.852	0.994681
0.001	38.854	0.994981
0.001	38.856	0.995252
0.001	38.858	0.995496
0.001	38.86	0.995714
0.001	38.862	0.99591
0.001	38.864	0.996084
0.001	38.866	0.996238
0.001	38.868	0.996374
0.001	38.87	0.996492
0.001	38.872	0.996593
0.001	38.874	0.99668
0.001	38.876	0.996752
0.001	38.878	0.99681
0.001	38.88	0.996857
0.001	38.882	0.996891
0.001	38.884	0.996915
0.001	38.886	0.996928
0.001	38.888	0.996931
0.001	38.89	0.996926
0.001	38.892	0.996912
0.001	38.894	0.996889
0.001	38.896	0.996859
0.001	38.898	0.996822
0.001	38.9	0.996779
0.001	38.902	0.996728
0.001	38.904	0.996672
0.001	38.906	0.99661
0.001	38.908	0.996543
0.001	38.91	0.996471
0.001	38.912	0.996394
0.001	38.914	0.996312
0.001	38.916	0.996226
0.001	38.918	0.996136
0.001	38.92	0.996042
0.001	38.922	0.995944
0.001	38.924	0.995843
0.001	38.926	0.995739
0.001	38.928	0.995631
0.001	38.93	0.995521
0.001	38.932	0.995407
0.001	38.934	0.995291
0.001	38.936	0.995173
0.001	38.938	0.995052
0.001	38.94	0.994928
0.001	38.942	0.994803
0.001	38.944	0.994675
0.001	38.946	0.994545
0.001	38.948	0.994414
0.001	38.95	0.994281
0.001	38.952	0.994145
0.001	38.954	0.994009
0.001	38.956	0.99387
0.001	38.958	0.993731
0.001	38.96	0.993589
0.001	38.962	0.993447
0.001	38.964	0.993303
0.001	38.966	0.993158
0.001	38.968	0.993012
0.001	38.97	0.992864
0.001	38.972	0.992716
0.001	38.974	0.992566
0.001	38.976	0.992416
0.001	38.978	0.992264
0.001	38.98	0.992112
0.001	38.982	0.991959
0.001	38.984	0.991805
0.001	38.986	0.99165
0.001	38.988	0.991494
0.001	38.99	0.991338
0.001	38.992	0.991181
0.001	38.994	0.991023
0.001	38.996	0.990865
0.001	38.998	0.990706
0.001	39	0.990547
0.001	39.002	0.990387
0.001	39.004	0.990226
0.001	39.006	0.990066
0.001	39.008	0.989904
0.001	39.01	0.989742
0.001	39.012	0.98958
0.001	39.014	0.989417
0.001	39.016	0.989254
0.001	39.018	0.98909
0.001	39.02	0.988927
0.001	39.022	0.988762
0.001	39.024	0.988598
0.001	39.026	0.988433
0.001	39.028	0.988268
0.001	39.03	0.988102
0.002	38.43	0.992827
0.002	38.432	0.992549
0.002	38.434	0.992265
0.002	38.436	0.991977
0.002	38.438	0.991684
0.002	38.44	0.991386
0.002	38.442	0.991083
0.002	38.444	0.990775
0.002	38.446	0.990461
0.002	38.448	0.990142
0.002	38.45	0.989817
0.002	38.452	0.989487
0.002	38.454	0.98915
0.002	38.456	0.988807
0.002	38.458	0.988458
0.002	38.46	0.988102
0.002	38.462	0.987739
0.002	38.464	0.987369
0.002	38.466	0.986992
0.002	38.468	0.986608
0.002	38.47	0.986215
0.002	38.472	0.985815
0.002	38.474	0.985406
0.002	38.476	0.984989
0.002	38.478	0.984563
0.002	38.48	0.984127
0.002	38.482	0.983682
0.002	38.484	0.983227
0.002	38.486	0.982762
0.002	38.488	0.982286
0.002	38.49	0.9818
0.002	38.492	0.981301
0.002	38.494	0.980791
0.002	38.496	0.980268
0.002	38.498	0.979733
0.002	38.5	0.979184
0.002	38.502	0.97862
0.002	38.504	0.978043
0.002	38.506	0.97745
0.002	38.508	0.976841
0.002	38.51	0.976216
0.002	38.512	0.975573
0.002	38.514	0.974912
0.002	38.516	0.974233
0.002	38.518	0.973533
0.002	38.52	0.972813
0.002	38.522	0.972071
0.002	38.524	0.971306
0.002	38.526	0.970517
0.002	38.528	0.969703
0.002	38.53	0.968863
0.002	38.532	0.967995
0.002	38.534	0.967097
0.002	38.536	0.966169
0.002	38.538	0.965208
0.002	38.54	0.964213
0.002	38.542	0.963181
0.002	38.544	0.962111
0.002	38.546	0.961
0.002	38.548	0.959846
0.002	38.55	0.958646
0.002	38.552	0.957398
0.002	38.554	0.956098
0.002	38.556	0.954743
0.002	38.558	0.953329
0.002	38.56	0.951852
0.002	38.562	0.950309
0.002	38.564	0.948694
0.002	38.566	0.947003
0.002	38.568	0.945229
0.002	38.57	0.943367
0.002	38.572	0.94141
0.002	38.574	0.939351
0.002	38.576	0.937181
0.002	38.578	0.934892
0.002	38.58	0.932473
0.002	38.582	0.929914
0.002	38.584	0.927203
0.002	38.586	0.924325
0.002	38.588	0.921267
0.002	38.59	0.918011
0.002	38.592	0.914537
0.002	38.594	0.910826
0.002	38.596	0.906852
0.002	38.598	0.90259
0.002	38.6	0.898007
0.002	38.602	0.893071
0.002	38.604	0.88774
0.002	38.606	0.881969
0.002	38.608	0.875707
0.002	38.61	0.868894
0.002	38.612	0.861462
0.002	38.614	0.853329
0.002	38.616	0.844404
0.002	38.618	0.834577
0.002	38.62	0.823724
0.002	38.622	0.811693
0.002	38.624	0.79831
0.002	38.626	0.783367
0.002	38.628	0.766615
0.002	38.63	0.747759
0.002	38.632	0.726448
0.002	38.634	0.70226
0.002	38.636	0.674693
0.002	38.638	0.643158
0.002	38.64	0.606975
0.002	38.642	0.565402
0.002	38.644	0.517727
0.002	38.646	0.463477
0.002	38.648	0.402866
0.002	38.65	0.337558
0.002	38.652	0.271703
0.002	38.654	0.212885
0.002	38.656	0.172011
0.002	38.658	0.159194
0.002	38.66	0.174128
0.002	38.662	0.207129
0.002	38.664	0.250644
0.002	38.666	0.301255
0.002	38.668	0.357064
0.002	38.67	0.416039
0.002	38.672	0.475624
0.002	38.674	0.533182
0.002	38.676	0.586626
0.002	38.678	0.634732
0.002	38.68	0.677073
0.002	38.682	0.713781
0.002	38.684	0.745299
0.002	38.686	0.7722
0.002	38.688	0.795077
0.002	38.69	0.814491
0.002	38.692	0.830938
0.002	38.694	0.844849
0.002	38.696	0.85659
0.002	38.698	0.866466
0.002	38.7	0.874734
0.002	38.702	0.881604
0.002	38.704	0.887252
0.002	38.706	0.891821
0.002	38.708	0.895428
0.002	38.71	0.898167
0.002	38.712	0.900114
0.002	38.714	0.901327
0.002	38.716	0.901852
0.002	38.718	0.901718
0.002	38.72	0.900946
0.002	38.722	0.899542
0.002	38.724	0.897506
0.002	38.726	0.894821
0.002	38.728	0.891464
0.002	38.73	0.887398
0.002	38.732	0.882572
0.002	38.734	0.876922
0.002	38.736	0.870368
0.002	38.738	0.86281
0.002	38.74	0.854127
0.002	38.742	0.84417
0.002	38.744	0.832763
0.002	38.746	0.81969
0.002	38.748	0.804693
0.002	38.75	0.787465
0.002	38.752	0.767637
0.002	38.754	0.744773
0.002	38.756	0.718363
0.002	38.758	0.687825
0.002	38.76	0.652519
0.002	38.762	0.611801
0.002	38.764	0.565146
0.002	38.766	0.512412
0.002	38.768	0.454359
0.002	38.77	0.39352
0.002	38.772	0.335318
0.002	38.774	0.288569
0.002	38.776	0.263142
0.002	38.778	0.263731
0.002	38.78	0.286549
0.002	38.782	0.324424
0.002	38.784	0.371754
0.002	38.786	0.424881
0.002	38.788	0.481071
0.002	38.79	0.537859
0.002	38.792	0.592895
0.002	38.794	0.644206
0.002	38.796	0.69051
0.002	38.798	0.731293
0.002	38.8	0.766637
0.002	38.802	0.796979
0.002	38.804	0.822907
0.002	38.806	0.845033
0.002	38.808	0.863931
0.002	38.81	0.880108
0.002	38.812	0.893996
0.002	38.814	0.905961
0.002	38.816	0.916307
0.002	38.818	0.925287
0.002	38.82	0.93311
0.002	38.822	0.939949
0.002	38.824	0.945949
0.002	38.826	0.951229
0.002	38.828	0.955892
0.002	38.83	0.96002
0.002	38.832	0.963686
0.002	38.834	0.966949
0.002	38.836	0.96986
0.002	38.838	0.972464
0.002	38.84	0.974797
0.002	38.842	0.976891
0.002	38.844	0.978774
0.002	38.846	0.98047
0.002	38.848	0.981999
0.002	38.85	0.98338
0.002	38.852	0.984628
0.002	38.854	0.985757
0.002	38.856	0.986778
0.002	38.858	0.987704
0.002	38.86	0.988542
0.002	38.862	0.989302
0.002	38.864	0.98999
0.002	38.866	0.990613
0.002	38.868	0.991178
0.002	38.87	0.991689
0.002	38.872	0.992151
0.002	38.874	0.992568
0.002	38.876	0.992944
0.002	38.878	0.993283
0.002	38.88	0.993587
0.002	38.882	0.993859
0.002	38.884	0.994102
0.002	38.886	0.994318
0.002	38.888	0.994509
0.002	38.89	0.994677
0.002	38.892	0.994824
0.002	38.894	0.994951
0.002	38.896	0.995059
0.002	38.898	0.995151
0.002	38.9	0.995226
0.002	38.902	0.995287
0.002	38.904	0.995335
0.002	38.906	0.995369
0.002	38.908	0.995392
0.002	38.91	0.995403
0.002	38.912	0.995404
0.002	38.914	0.995396
0.002	38.916	0.995378
0.002	38.918	0.995352
0.002	38.92	0.995318
0.002	38.922	0.995276
0.002	38.924	0.995227
0.002	38.926	0.995172
0.002	38.928	0.99511
0.002	38.93	0.995042
0.002	38.932	0.994969
0.002	38.934	0.994891
0.002	38.936	0.994808
0.002	38.938	0.994721
0.002	38.94	0.994629
0.002	38.942	0.994533
0.002	38.944	0.994433
0.002	38.946	0.994329
0.002	38.948	0.994222
0.002	38.95	0.994112
0.002	38.952	0.993998
0.002	38.954	0.993882
0.002	38.956	0.993763
0.002	38.958	0.993641
0.002	38.96	0.993517
0.002	38.962	0.993391
0.002	38.964	0.993262
0.002	38.966	0.993131
0.002	38.968	0.992998
0.002	38.97	0.992864
0.002	38.972	0.992727
0.002	38.974	0.992589
0.002	38.976	0.992449
0.002	38.978	0.992308
0.002	38.98	0.992165
0.002	38.982	0.99202
0.002	38.984	0.991875
0.002	38.986	0.991728
0.002	38.988	0.99158
0.002	38.99	0.991431
0.002	38.992	0.99128
0.002	38.994	0.991129
0.002	38.996	0.990977
0.002	38.998	0.990823
0.002	39	0.990669
0.002	39.002	0.990514
0.002	39.004	0.990359
0.002	39.006	0.990202
0.002	39.008	0.990045
0.002	39.01	0.989887
0.002	39.012	0.989728
0.002	39.014	0.989569
0.002	39.016	0.989409
0.002	39.018	0.989248
0.002	39.02	0.989087
0.002	39.022	0.988926
0.002	39.024	0.988764
0.002	39.026	0.988601
0.002	39.028	0.988438
0.002	39.03	0.988275
0.003	38.43	0.99134
0.003	38.432	0.991015
0.003	38.434	0.990684
0.003	38.436	0.990347
0.003	38.438	0.990002
0.003	38.44	0.989651
0.003	38.442	0.989292
0.003	38.444	0.988926
0.003	38.446	0.988552
0.003	38.448	0.98817
0.003	38.45	0.98778
0.003	38.452	0.987382
0.003	38.454	0.986974
0.003	38.456	0.986557
0.003	38.458	0.986131
0.003	38.46	0.985694
0.003	38.462	0.985248
0.003	38.464	0.98479
0.003	38.466	0.984321
0.003	38.468	0.983841
0.003	38.47	0.983349
0.003	38.472	0.982844
0.003	38.474	0.982325
0.003	38.476	0.981793
0.003	38.478	0.981247
0.003	38.48	0.980685
0.003	38.482	0.980108
0.003	38.484	0.979515
0.003	38.486	0.978904
0.003	38.488	0.978275
0.003	38.49	0.977628
0.003	38.492	0.976961
0.003	38.494	0.976273
0.003	38.496	0.975563
0.003	38.498	0.97483
0.003	38.5	0.974073
0.003	38.502	0.973291
0.003	38.504	0.972482
0.003	38.506	0.971645
0.003	38.508	0.970778
0.003	38.51	0.96988
0.003	38.512	0.968948
0.003	38.514	0.967981
0.003	38.516	0.966977
0.003	38.518	0.965933
0.003	38.52	0.964846
0.003	38.522	0.963716
0.003	38.524	0.962537
0.003	38.526	0.961308
0.003	38.528	0.960024
0.003	38.53	0.958683
0.003	38.532	0.95728
0.003	38.534	0.95581
0.003	38.536	0.954269
0.003	38.538	0.952653
0.003	38.54	0.950953
0.003	38.542	0.949166
0.003	38.544	0.947283
0.003	38.546	0.945297
0.003	38.548	0.9432
0.003	38.55	0.940981
0.003	38.552	0.938631
0.003	38.554	0.936138
0.003	38.556	0.93349
0.003	38.558	0.930671
0.003	38.56	0.927666
0.003	38.562	0.924456
0.003	38.564	0.921022
0.003	38.566	0.91734
0.003	38.568	0.913384
0.003	38.57	0.909126
0.003	38.572	0.904531
0.003	38.574	0.899561
0.003	38.576	0.894174
0.003	38.578	0.888319
0.003	38.58	0.881938
0.003	38.582	0.874965
0.003	38.584	0.867323
0.003	38.586	0.858923
0.003	38.588	0.849659
0.003	38.59	0.83941
0.003	38.592	0.828031
0.003	38.594	0.815354
0.003	38.596	0.801176
0.003	38.598	0.785261
0.003	38.6	0.767326
0.003	38.602	0.747032
0.003	38.604	0.723978
0.003	38.606	0.697687
0.003	38.608	0.6676
0.003	38.61	0.633069
0.003	38.612	0.593378
0.003	38.614	0.547809
0.003	38.616	0.495803
0.003	38.618	0.437313
0.003	38.62	0.373463
0.003	38.622	0.307553
0.003	38.624	0.246153
0.003	38.626	0.199423
0.003	38.628	0.178216
0.003	38.63	0.185649
0.003	38.632	0.214164
0.003	38.634	0.255341
0.003	38.636	0.304676
0.003	38.638	0.359799
0.003	38.64	0.418618
0.003	38.642	0.478624
0.003	38.644	0.537128
0.003	38.646	0.591883
0.003	38.648	0.641481
0.003	38.65	0.685357
0.003	38.652	0.723565
0.003	38.654	0.756521
0.003	38.656	0.784798
0.003	38.658	0.809007
0.003	38.66	0.829727
0.003	38.662	0.847478
0.003	38.664	0.862711
0.003	38.666	0.875808
0.003	38.668	0.887093
0.003	38.67	0.896838
0.003	38.672	0.905268
0.003	38.674	0.912572
0.003	38.676	0.91891
0.003	38.678	0.924412
0.003	38.68	0.929191
0.003	38.682	0.933339
0.003	38.684	0.936936
0.003	38.686	0.940048
0.003	38.688	0.942732
0.003	38.69	0.945035
0.003	38.692	0.946999
0.003	38.694	0.948658
0.003	38.696	0.950041
0.003	38.698	0.951173
0.003	38.7	0.952077
0.003	38.702	0.952769
0.003	38.704	0.953266
0.003	38.706	0.95358
0.003	38.708	0.953721
0.003	38.71	0.953699
0.003	38.712	0.953519
0.003	38.714	0.953188
0.003	38.716	0.952708
0.003	38.718	0.952083
0.003	38.72	0.951312
0.003	38.722	0.950396
0.003	38.724	0.949334
0.003	38.726	0.948121
0.003	38.728	0.946754
0.003	38.73	0.945227
0.003	38.732	0.943533
0.003	38.734	0.941663
0.003	38.736	0.939607
0.003	38.738	0.937351
0.003	38.74	0.934882
0.003	38.742	0.932183
0.003	38.744	0.929234
0.003	38.746	0.926012
0.003	38.748	0.922491
0.003	38.75	0.918642
0.003	38.752	0.914429
0.003	38.754	0.909812
0.003	38.756	0.904743
0.003	38.758	0.89917
0.003	38.76	0.893028
0.003	38.762	0.886245
0.003	38.764	0.878732
0.003	38.766	0.870391
0.003	38.768	0.8611
0.003	38.77	0.850719
0.003	38.772	0.839082
0.003	38.774	0.82599
0.003	38.776	0.811208
0.003	38.778	0.794455
0.003	38.78	0.775397
0.003	38.782	0.753636
0.003	38.784	0.728704
0.003	38.786	0.700051
0.003	38.788	0.667053
0.003	38.79	0.629028
0.003	38.792	0.585308
0.003	38.794	0.535399
0.003	38.796	0.479328
0.003	38.798	0.418294
0.003	38.8	0.355708
0.003	38.802	0.29832
0.003	38.804	0.256187
0.003	38.806	0.238797
0.003	38.808	0.247946
0.003	38.81	0.277253
0.003	38.812	0.319392
0.003	38.814	0.369582
0.003	38.816	0.424782
0.003	38.818	0.482511
0.003	38.82	0.540315
0.003	38.822	0.595824
0.003	38.824	0.647149
0.003	38.826	0.693179
0.003	38.828	0.733562
0.003	38.83	0.76849
0.003	38.832	0.798453
0.003	38.834	0.824058
0.003	38.836	0.845919
0.003	38.838	0.864601
0.003	38.84	0.880602
0.003	38.842	0.894345
0.003	38.844	0.906188
0.003	38.846	0.91643
0.003	38.848	0.925317
0.003	38.85	0.933057
0.003	38.852	0.939821
0.003	38.854	0.945751
0.003	38.856	0.950965
0.003	38.858	0.955565
0.003	38.86	0.959633
0.003	38.862	0.963241
0.003	38.864	0.966448
0.003	38.866	0.969305
0.003	38.868	0.971856
0.003	38.87	0.974138
0.003	38.872	0.976183
0.003	38.874	0.978018
0.003	38.876	0.979667
0.003	38.878	0.98115
0.003	38.88	0.982487
0.003	38.882	0.983691
0.003	38.884	0.984778
0.003	38.886	0.98576
0.003	38.888	0.986646
0.003	38.89	0.987446
0.003	38.892	0.988168
0.003	38.894	0.988821
0.003	38.896	0.98941
0.003	38.898	0.989941
0.003	38.9	0.990419
0.003	38.902	0.99085
0.003	38.904	0.991237
0.003	38.906	0.991583
0.003	38.908	0.991893
0.003	38.91	0.99217
0.003	38.912	0.992415
0.003	38.914	0.992632
0.003	38.916	0.992823
0.003	38.918	0.99299
0.003	38.92	0.993135
0.003	38.922	0.993259
0.003	38.924	0.993364
0.003	38.926	0.993451
0.003	38.928	0.993522
0.003	38.93	0.993578
0.003	38.932	0.99362
0.003	38.934	0.993649
0.003	38.936	0.993666
0.003	38.938	0.993671
0.003	38.94	0.993666
0.003	38.942	0.99365
0.003	38.944	0.993626
0.003	38.946	0.993593
0.003	38.948	0.993552
0.003	38.95	0.993504
0.003	38.952	0.993448
0.003	38.954	0.993386
0.003	38.956	0.993318
0.003	38.958	0.993243
0.003	38.96	0.993164
0.003	38.962	0.993079
0.003	38.964	0.99299
0.003	38.966	0.992895
0.003	38.968	0.992797
0.003	38.97	0.992695
0.003	38.972	0.992589
0.003	38.974	0.992479
0.003	38.976	0.992366
0.003	38.978	0.99225
0.003	38.98	0.992131
0.003	38.982	0.992009
0.003	38.984	0.991884
0.003	38.986	0.991757
0.003	38.988	0.991628
0.003	38.99	0.991496
0.003	38.992	0.991362
0.003	38.994	0.991226
0.003	38.996	0.991089
0.003	38.998	0.990949
0.003	39	0.990808
0.003	39.002	0.990665
0.003	39.004	0.990521
0.003	39.006	0.990375
0.003	39.008	0.990228
0.003	39.01	0.990079
0.003	39.012	0.98993
0.003	39.014	0.989779
0.003	39.016	0.989627
0.003	39.018	0.989474
0.003	39.02	0.98932
0.003	39.022	0.989165
0.003	39.024	0.989009
0.003	39.026	0.988852
0.003	39.028	0.988695
0.003	39.03	0.988537
0.004	38.43	0.988794
0.004	38.432	0.988383
0.004	38.434	0.987961
0.004	38.436	0.987529
0.004	38.438	0.987087
0.004	38.44	0.986632
0.004	38.442	0.986166
0.004	38.444	0.985688
0.004	38.446	0.985197
0.004	38.448	0.984692
0.004	38.45	0.984173
0.004	38.452	0.983639
0.004	38.454	0.98309
0.004	38.456	0.982525
0.004	38.458	0.981943
0.004	38.46	0.981343
0.004	38.462	0.980725
0.004	38.464	0.980087
0.004	38.466	0.979428
0.004	38.468	0.978748
0.004	38.47	0.978045
0.004	38.472	0.977318
0.004	38.474	0.976566
0.004	38.476	0.975787
0.004	38.478	0.97498
0.004	38.48	0.974143
0.004	38.482	0.973275
0.004	38.484	0.972373
0.004	38.486	0.971436
0.004	38.488	0.970461
0.004	38.49	0.969446
0.004	38.492	0.968388
0.004	38.494	0.967286
0.004	38.496	0.966135
0.004	38.498	0.964932
0.004	38.5	0.963674
0.004	38.502	0.962357
0.004	38.504	0.960977
0.004	38.506	0.95953
0.004	38.508	0.958009
0.004	38.51	0.95641
0.004	38.512	0.954726
0.004	38.514	0.952951
0.004	38.516	0.951077
0.004	38.518	0.949097
0.004	38.52	0.947
0.004	38.522	0.944778
0.004	38.524	0.942418
0.004	38.526	0.939908
0.004	38.528	0.937235
0.004	38.53	0.934383
0.004	38.532	0.931334
0.004	38.534	0.928069
0.004	38.536	0.924565
0.004	38.538	0.920798
0.004	38.54	0.916738
0.004	38.542	0.912354
0.004	38.544	0.907608
0.004	38.546	0.902459
0.004	38.548	0.896857
0.004	38.55	0.890746
0.004	38.552	0.884063
0.004	38.554	0.876733
0.004	38.556	0.868667
0.004	38.558	0.859766
0.004	38.56	0.849909
0.004	38.562	0.838957
0.004	38.564	0.826746
0.004	38.566	0.813081
0.004	38.568	0.797732
0.004	38.57	0.780424
0.004	38.572	0.760832
0.004	38.574	0.738568
0.004	38.576	0.713175
0.004	38.578	0.684113
0.004	38.58	0.65076
0.004	38.582	0.612423
0.004	38.584	0.568386
0.004	38.586	0.518047
0.004	38.588	0.461205
0.004	38.59	0.398632
0.004	38.592	0.332995
0.004	38.594	0.270007
0.004	38.596	0.219048
0.004	38.598	0.191226
0.004	38.6	0.192079
0.004	38.602	0.216204
0.004	38.604	0.254855
0.004	38.606	0.302641
0.004	38.608	0.356757
0.004	38.61	0.415033
0.004	38.612	0.475004
0.004	38.614	0.533959
0.004	38.616	0.589524
0.004	38.618	0.640119
0.004	38.62	0.685037
0.004	38.622	0.724246
0.004	38.624	0.758118
0.004	38.626	0.787217
0.004	38.628	0.812159
0.004	38.63	0.833536
0.004	38.632	0.851881
0.004	38.634	0.867658
0.004	38.636	0.881262
0.004	38.638	0.893026
0.004	38.64	0.90323
0.004	38.642	0.912106
0.004	38.644	0.919849
0.004	38.646	0.926621
0.004	38.648	0.93256
0.004	38.65	0.937778
0.004	38.652	0.942373
0.004	38.654	0.946427
0.004	38.656	0.950007
0.004	38.658	0.953173
0.004	38.66	0.955974
0.004	38.662	0.958455
0.004	38.664	0.96065
0.004	38.666	0.962593
0.004	38.668	0.964311
0.004	38.67	0.965826
0.004	38.672	0.96716
0.004	38.674	0.968331
0.004	38.676	0.969354
0.004	38.678	0.970243
0.004	38.68	0.971009
0.004	38.682	0.971664
0.004	38.684	0.972217
0.004	38.686	0.972674
0.004	38.688	0.973044
0.004	38.69	0.973333
0.004	38.692	0.973546
0.004	38.694	0.973688
0.004	38.696	0.973762
0.004	38.698	0.973774
0.004	38.7	0.973724
0.004	38.702	0.973617
0.004	38.704	0.973455
0.004	38.706	0.973239
0.004	38.708	0.972971
0.004	38.71	0.972652
0.004	38.712	0.972283
0.004	38.714	0.971864
0.004	38.716	0.971397
0.004	38.718	0.970881
0.004	38.72	0.970315
0.004	38.722	0.9697
0.004	38.724	0.969035
0.004	38.726	0.968318
0.004	38.728	0.967549
0.004	38.73	0.966726
0.004	38.732	0.965847
0.004	38.734	0.964911
0.004	38.736	0.963913
0.004	38.738	0.962853
0.004	38.74	0.961726
0.004	38.742	0.96053
0.004	38.744	0.95926
0.004	38.746	0.957911
0.004	38.748	0.956479
0.004	38.75	0.954958
0.004	38.752	0.953342
0.004	38.754	0.951624
0.004	38.756	0.949796
0.004	38.758	0.94785
0.004	38.76	0.945775
0.004	38.762	0.943561
0.004	38.764	0.941196
0.004	38.766	0.938666
0.004	38.768	0.935955
0.004	38.77	0.933047
0.004	38.772	0.92992
0.004	38.774	0.926554
0.004	38.776	0.922923
0.004	38.778	0.918998
0.004	38.78	0.914747
0.004	38.782	0.91013
0.004	38.784	0.905106
0.004	38.786	0.899625
0.004	38.788	0.893628
0.004	38.79	0.887049
0.004	38.792	0.87981
0.004	38.794	0.87182
0.004	38.796	0.862972
0.004	38.798	0.853141
0.004	38.8	0.842179
0.004	38.802	0.82991
0.004	38.804	0.816126
0.004	38.806	0.800579
0.004	38.808	0.782973
0.004	38.81	0.762956
0.004	38.812	0.740107
0.004	38.814	0.713929
0.004	38.816	0.683842
0.004	38.818	0.649188
0.004	38.82	0.609256
0.004	38.822	0.56338
0.004	38.824	0.511137
0.004	38.826	0.452792
0.004	38.828	0.390073
0.004	38.83	0.327321
0.004	38.832	0.272502
0.004	38.834	0.236388
0.004	38.836	0.227136
0.004	38.838	0.243478
0.004	38.84	0.277614
0.004	38.842	0.322798
0.004	38.844	0.375012
0.004	38.846	0.431592
0.004	38.848	0.490137
0.004	38.85	0.548172
0.004	38.852	0.60337
0.004	38.854	0.653999
0.004	38.856	0.699141
0.004	38.858	0.738601
0.004	38.86	0.772664
0.004	38.862	0.801861
0.004	38.864	0.82681
0.004	38.866	0.848117
0.004	38.868	0.866336
0.004	38.87	0.881948
0.004	38.872	0.895365
0.004	38.874	0.906933
0.004	38.876	0.91694
0.004	38.878	0.925627
0.004	38.88	0.933194
0.004	38.882	0.939806
0.004	38.884	0.945603
0.004	38.886	0.950699
0.004	38.888	0.955194
0.004	38.89	0.959167
0.004	38.892	0.962689
0.004	38.894	0.965818
0.004	38.896	0.968604
0.004	38.898	0.97109
0.004	38.9	0.973311
0.004	38.902	0.975299
0.004	38.904	0.977081
0.004	38.906	0.978681
0.004	38.908	0.980119
0.004	38.91	0.981412
0.004	38.912	0.982576
0.004	38.914	0.983624
0.004	38.916	0.984569
0.004	38.918	0.98542
0.004	38.92	0.986188
0.004	38.922	0.986879
0.004	38.924	0.987502
0.004	38.926	0.988062
0.004	38.928	0.988566
0.004	38.93	0.989019
0.004	38.932	0.989425
0.004	38.934	0.989788
0.004	38.936	0.990111
0.004	38.938	0.9904
0.004	38.94	0.990655
0.004	38.942	0.99088
0.004	38.944	0.991078
0.004	38.946	0.99125
0.004	38.948	0.991399
0.004	38.95	0.991526
0.004	38.952	0.991634
0.004	38.954	0.991723
0.004	38.956	0.991795
0.004	38.958	0.991851
0.004	38.96	0.991892
0.004	38.962	0.99192
0.004	38.964	0.991936
0.004	38.966	0.991939
0.004	38.968	0.991932
0.004	38.97	0.991914
0.004	38.972	0.991888
0.004	38.974	0.991852
0.004	38.976	0.991808
0.004	38.978	0.991756
0.004	38.98	0.991697
0.004	38.982	0.991632
0.004	38.984	0.99156
0.004	38.986	0.991482
0.004	38.988	0.991399
0.004	38.99	0.991311
0.004	38.992	0.991217
0.004	38.994	0.99112
0.004	38.996	0.991018
0.004	38.998	0.990911
0.004	39	0.990802
0.004	39.002	0.990688
0.004	39.004	0.990571
0.004	39.006	0.990452
0.004	39.008	0.990329
0.004	39.01	0.990203
0.004	39.012	0.990075
0.004	39.014	0.989944
0.004	39.016	0.989811
0.004	39.018	0.989676
0.004	39.02	0.989539
0.004	39.022	0.989399
0.004	39.024	0.989258
0.004	39.026	0.989115
0.004	39.028	0.988971
0.004	39.03	0.988825
0.005	38.43	0.984416
0.005	38.432	0.983834
0.005	38.434	0.983234
0.005	38.436	0.982614
0.005	38.438	0.981973
0.005	38.44	0.98131
0.005	38.442	0.980625
0.005	38.444	0.979915
0.005	38.446	0.979179
0.005	38.448	0.978417
0.005	38.45	0.977626
0.005	38.452	0.976804
0.005	38.454	0.97595
0.005	38.456	0.975063
0.005	38.458	0.974139
0.005	38.46	0.973177
0.005	38.462	0.972173
0.005	38.464	0.971126
0.005	38.466	0.970033
0.005	38.468	0.96889
0.005	38.47	0.967694
0.005	38.472	0.96644
0.005	38.474	0.965126
0.005	38.476	0.963747
0.005	38.478	0.962296
0.005	38.48	0.960771
0.005	38.482	0.959163
0.005	38.484	0.957467
0.005	38.486	0.955676
0.005	38.488	0.953782
0.005	38.49	0.951775
0.005	38.492	0.949646
0.005	38.494	0.947384
0.005	38.496	0.944978
0.005	38.498	0.942413
0.005	38.5	0.939674
0.005	38.502	0.936744
0.005	38.504	0.933605
0.005	38.506	0.930234
0.005	38.508	0.926607
0.005	38.51	0.922696
0.005	38.512	0.91847
0.005	38.514	0.913893
0.005	38.516	0.908924
0.005	38.518	0.903514
0.005	38.52	0.89761
0.005	38.522	0.89115
0.005	38.524	0.884059
0.005	38.526	0.876253
0.005	38.528	0.867633
0.005	38.53	0.858083
0.005	38.532	0.847468
0.005	38.534	0.835627
0.005	38.536	0.82237
0.005	38.538	0.807474
0.005	38.54	0.790672
0.005	38.542	0.771648
0.005	38.544	0.750028
0.005	38.546	0.725367
0.005	38.548	0.697144
0.005	38.55	0.664755
0.005	38.552	0.627527
0.005	38.554	0.584752
0.005	38.556	0.535799
0.005	38.558	0.480362
0.005	38.56	0.418952
0.005	38.562	0.353742
0.005	38.564	0.289704
0.005	38.566	0.23545
0.005	38.568	0.202043
0.005	38.57	0.196819
0.005	38.572	0.216554
0.005	38.574	0.25258
0.005	38.576	0.29873
0.005	38.578	0.351753
0.005	38.58	0.409373
0.005	38.582	0.469161
0.005	38.584	0.528405
0.005	38.586	0.584622
0.005	38.588	0.636075
0.005	38.59	0.681916
0.005	38.592	0.722017
0.005	38.594	0.756705
0.005	38.596	0.786526
0.005	38.598	0.812097
0.005	38.6	0.834021
0.005	38.602	0.852842
0.005	38.604	0.869037
0.005	38.606	0.883011
0.005	38.608	0.895108
0.005	38.61	0.905612
0.005	38.612	0.914765
0.005	38.614	0.922764
0.005	38.616	0.929778
0.005	38.618	0.935946
0.005	38.62	0.941385
0.005	38.622	0.946192
0.005	38.624	0.950453
0.005	38.626	0.954236
0.005	38.628	0.957603
0.005	38.63	0.960604
0.005	38.632	0.963283
0.005	38.634	0.965677
0.005	38.636	0.96782
0.005	38.638	0.96974
0.005	38.64	0.97146
0.005	38.642	0.973001
0.005	38.644	0.974383
0.005	38.646	0.975621
0.005	38.648	0.97673
0.005	38.65	0.977722
0.005	38.652	0.978608
0.005	38.654	0.979397
0.005	38.656	0.980099
0.005	38.658	0.980721
0.005	38.66	0.981269
0.005	38.662	0.98175
0.005	38.664	0.982169
0.005	38.666	0.982531
0.005	38.668	0.98284
0.005	38.67	0.9831
0.005	38.672	0.983314
0.005	38.674	0.983486
0.005	38.676	0.983617
0.005	38.678	0.983712
0.005	38.68	0.983771
0.005	38.682	0.983797
0.005	38.684	0.983792
0.005	38.686	0.983756
0.005	38.688	0.983693
0.005	38.69	0.983602
0.005	38.692	0.983485
0.005	38.694	0.983343
0.005	38.696	0.983176
0.005	38.698	0.982986
0.005	38.7	0.982773
0.005	38.702	0.982538
0.005	38.704	0.982281
0.005	38.706	0.982002
0.005	38.708	0.981702
0.005	38.71	0.981381
0.005	38.712	0.981039
0.005	38.714	0.980676
0.005	38.716	0.980292
0.005	38.718	0.979887
0.005	38.72	0.97946
0.005	38.722	0.979012
0.005	38.724	0.978542
0.005	38.726	0.97805
0.005	38.728	0.977535
0.005	38.73	0.976997
0.005	38.732	0.976435
0.005	38.734	0.975848
0.005	38.736	0.975235
0.005	38.738	0.974597
0.005	38.74	0.973931
0.005	38.742	0.973236
0.005	38.744	0.972512
0.005	38.746	0.971757
0.005	38.748	0.970969
0.005	38.75	0.970148
0.005	38.752	0.96929
0.005	38.754	0.968395
0.005	38.756	0.967461
0.005	38.758	0.966484
0.005	38.76	0.965463
0.005	38.762	0.964396
0.005	38.764	0.963278
0.005	38.766	0.962106
0.005	38.768	0.960879
0.005	38.77	0.95959
0.005	38.772	0.958237
0.005	38.774	0.956814
0.005	38.776	0.955317
0.005	38.778	0.95374
0.005	38.78	0.952077
0.005	38.782	0.95032
0.005	38.784	0.948463
0.005	38.786	0.946497
0.005	38.788	0.944413
0.005	38.79	0.9422
0.005	38.792	0.939847
0.005	38.794	0.937341
0.005	38.796	0.934667
0.005	38.798	0.93181
0.005	38.8	0.928751
0.005	38.802	0.92547
0.005	38.804	0.921943
0.005	38.806	0.918144
0.005	38.808	0.914043
0.005	38.81	0.909605
0.005	38.812	0.904792
0.005	38.814	0.899558
0.005	38.816	0.893852
0.005	38.818	0.887612
0.005	38.82	0.88077
0.005	38.822	0.873245
0.005	38.824	0.864941
0.005	38.826	0.855747
0.005	38.828	0.845532
0.005	38.83	0.834141
0.005	38.832	0.821391
0.005	38.834	0.807062
0.005	38.836	0.790895
0.005	38.838	0.772578
0.005	38.84	0.751739
0.005	38.842	0.727935
0.005	38.844	0.700641
0.005	38.846	0.669245
0.005	38.848	0.633056
0.005	38.85	0.591347
0.005	38.852	0.543467
0.005	38.854	0.489113
0.005	38.856	0.428858
0.005	38.858	0.365067
0.005	38.86	0.303101
0.005	38.862	0.252065
0.005	38.864	0.222945
0.005	38.866	0.221761
0.005	38.868	0.244358
0.005	38.87	0.282444
0.005	38.872	0.330122
0.005	38.874	0.384001
0.005	38.876	0.441638
0.005	38.878	0.500638
0.005	38.88	0.55851
0.005	38.882	0.613022
0.005	38.884	0.662633
0.005	38.886	0.706625
0.005	38.888	0.744946
0.005	38.89	0.777962
0.005	38.892	0.806239
0.005	38.894	0.830397
0.005	38.896	0.851033
0.005	38.898	0.868685
0.005	38.9	0.88382
0.005	38.902	0.896834
0.005	38.904	0.908059
0.005	38.906	0.917774
0.005	38.908	0.926211
0.005	38.91	0.933561
0.005	38.912	0.939985
0.005	38.914	0.945618
0.005	38.916	0.95057
0.005	38.918	0.954936
0.005	38.92	0.958796
0.005	38.922	0.962217
0.005	38.924	0.965254
0.005	38.926	0.967957
0.005	38.928	0.970368
0.005	38.93	0.97252
0.005	38.932	0.974446
0.005	38.934	0.97617
0.005	38.936	0.977717
0.005	38.938	0.979106
0.005	38.94	0.980353
0.005	38.942	0.981475
0.005	38.944	0.982484
0.005	38.946	0.983391
0.005	38.948	0.984208
0.005	38.95	0.984943
0.005	38.952	0.985603
0.005	38.954	0.986197
0.005	38.956	0.98673
0.005	38.958	0.987208
0.005	38.96	0.987636
0.005	38.962	0.988019
0.005	38.964	0.988359
0.005	38.966	0.988662
0.005	38.968	0.98893
0.005	38.97	0.989166
0.005	38.972	0.989373
0.005	38.974	0.989553
0.005	38.976	0.989709
0.005	38.978	0.989842
0.005	38.98	0.989954
0.005	38.982	0.990046
0.005	38.984	0.990121
0.005	38.986	0.990179
0.005	38.988	0.990222
0.005	38.99	0.990251
0.005	38.992	0.990267
0.005	38.994	0.99027
0.005	38.996	0.990263
0.005	38.998	0.990245
0.005	39	0.990217
0.005	39.002	0.99018
0.005	39.004	0.990134
0.005	39.006	0.990081
0.005	39.008	0.99002
0.005	39.01	0.989952
0.005	39.012	0.989878
0.005	39.014	0.989798
0.005	39.016	0.989713
0.005	39.018	0.989622
0.005	39.02	0.989526
0.005	39.022	0.989425
0.005	39.024	0.989321
0.005	39.026	0.989212
0.005	39.028	0.989099
0.005	39.03	0.988983
