# Supplementary material for: A novel gyroscope based on the slow surface acoustic wave in a phononic metamaterial
Source: Microsyst Nanoeng. 2024 Nov 14;10:169. doi: 10.1038/s41378-024-00787-1 (PMC11564662; doi:10.1038/s41378-024-00787-1)
Supplement: Supplementary file 7 — supplementary_data3_Phase_Velocity [file 41378_2024_787_MOESM7_ESM.xlsx]

## Sheet: phase velocity
No rotation					0.0005rotation					0.001rotation					0.0015rotation						0.002rotation
freq(MHz）	L_blank(um)	L_PM(um)	phase velocity(m/s)		freq(MHz）	L_blank(um)	L_PM(um)	phase velocity(m/s)		freq(MHz）	L_blank(um)	L_PM(um)	phase velocity(m/s)		freq(MHz）	L_blank(um)	L_PM(um)	phase velocity(m/s)			freq(MHz）	L_blank(um)	L_PM(um)	phase velocity(m/s)
38.55	277.82	277.81	5354.7		38.55	277.82	278.06	5359.57		38.55	277.82	277.81	5354.7		38.55	277.82	277.7	5352.75			38.55	277.82	277.55	5349.84
38.56	277.75	277.77	5355.31		38.56	277.75	277.89	5357.72		38.56	277.75	277.39	5347.99		38.56	277.75	277.03	5341.2			38.56	277.75	276.63	5333.46
38.57	277.68	277.47	5351.06		38.57	277.68	277.47	5351		38.57	277.68	276.72	5336.46		38.57	277.68	276.36	5329.7			38.57	277.68	275.72	5317.19
38.58	277.6	276.93	5341.98		38.58	277.6	276.8	5339.46		38.58	277.6	276.05	5324.98		38.58	277.6	275.7	5318.25			38.58	277.6	274.81	5301.02
38.59	277.53	276.39	5332.94		38.59	277.53	276.13	5327.96		38.59	277.53	275.38	5313.54		38.59	277.53	274.69	5300.16			38.59	277.53	273.66	5280.2
38.6	277.46	275.85	5323.94		38.6	277.46	275.47	5316.52		38.6	277.46	274.72	5302.16		38.6	277.46	273.89	5285.98			38.6	277.46	272.52	5259.55
38.61	277.39	275.07	5310.2		38.61	277.39	274.56	5300.35		38.61	277.39	273.82	5286.08		38.61	277.39	272.74	5265.29			38.61	277.39	270.42	5220.49
38.62	277.32	274.54	5301.29		38.62	277.32	273.9	5289.02		38.62	277.32	272.92	5270.09		38.62	277.32	271.37	5240.09			38.62	277.32	265.55	5127.86
38.63	277.25	273.76	5287.69		38.63	277.25	273	5273.02		38.63	277.25	271.54	5244.84		38.63	277.25	267.17	5160.3			38.622	277.3	264.19	5101.76
38.64	277.17	272.75	5269.47		38.64	277.17	271.14	5238.41		38.64	277.17	268.51	5187.66		38.635	277.21	264.88	5116.86			38.624	277.29	262.16	5062.84
38.65	277.1	270.54	5228.19		38.65	277.1	268.35	5185.92		38.645	277.14	265.97	5139.27		38.64	277.17	260.39	5030.81			38.626	277.27	260.38	5028.8
38.66	277.03	266.97	5160.46		38.66	277.03	263.33	5090.11		38.65	277.1	262.35	5069.87		38.642	277.16	258.2	4988.73			38.628	277.26	258.19	4986.75
38.665	276.99	264.13	5106.33		38.662	277.02	261.98	5064.39		38.652	277.09	261.24	5048.68		38.644	277.15	254.76	4922.54			38.63	277.25	254.54	4916.51
38.67	276.96	262.25	5070.68		38.664	277	260.88	5043.25		38.654	277.07	259.91	5023.38		38.646	277.13	249.97	4830.19			38.631	277.24	252.03	4868
38.672	276.94	260.16	5030.48		38.666	276.99	259.11	5009.47		38.656	277.06	257.08	4968.81		38.647	277.12	248.35	4798.95			38.632	277.23	249.56	4820.44
38.674	276.93	258.54	4999.37		38.668	276.97	256.94	4967.74		38.658	277.04	253.88	4907.23		38.648	277.12	244.18	4718.46			38.633	277.22	246.74	4766.07
38.676	276.92	255.87	4947.95		38.67	276.96	254.17	4914.37		38.66	277.03	249.94	4831.26		38.649	277.11	240.71	4651.62			38.634	277.22	242.81	4690.4
38.678	276.9	253.25	4897.62		38.671	276.95	252.49	4882.04		38.661	277.02	247.51	4784.41		NaN	NaN	NaN	NaN			38.635	277.21	239.39	4624.35
38.68	276.89	250.9	4852.31		38.672	276.94	250.63	4846.14		38.662	277.02	244.14	4719.48		38.656	277.06	303.89	5873.56			NaN	NaN	NaN	NaN
38.681	276.88	248.18	4799.87		38.673	276.94	249.4	4822.58		38.663	277.01	240.11	4641.61		38.658	277.04	303	5856.76			38.641	277.17	303.85	5870.46
38.682	276.87	245.72	4752.39		38.674	276.93	246.78	4772.03		38.664	277	238.61	4612.75		38.66	277.03	301.83	5834.28			38.642	277.16	303.25	5859.14
38.683	276.87	242.73	4694.73		38.675	276.92	243.63	4711.19		NaN	NaN	NaN	NaN		38.662	277.02	298.89	5777.76			38.644	277.15	302.07	5836.64
38.684	276.86	241.32	4667.62		38.676	276.92	240.18	4644.56		38.672	276.94	303.88	5875.86		38.664	277	295.72	5716.77			38.646	277.13	300.9	5814.3
38.685	276.85	238.26	4608.51		38.677	276.91	238.49	4612.05		38.673	276.94	303.29	5864.52		38.666	276.99	293.17	5667.94			38.648	277.12	297.4	5746.93
NaN	NaN	NaN	NaN		NaN	NaN	NaN	NaN		38.674	276.93	302.4	5847.41		38.668	276.97	290.95	5625.31			38.65	277.1	295.12	5703.11
38.696	276.77	322.51	6239.93		38.688	276.83	304.97	5899.35		38.675	276.92	301.81	5836.19		38.67	276.96	289.04	5588.61			38.652	277.09	292.87	5659.95
38.698	276.76	319.83	6188.3		38.69	276.82	302.87	5859		38.676	276.92	300.03	5802.05		38.672	276.94	287.97	5568.13			38.654	277.07	290.65	5617.43
38.7	276.74	314.56	6086.77		38.692	276.8	299.32	5790.59		38.677	276.91	298.57	5773.96		38.674	276.93	287.17	5553.03			38.656	277.06	289.02	5586.13
38.702	276.73	309.78	5994.62		38.694	276.79	295.56	5718.21		38.678	276.9	297.13	5746.15		38.676	276.92	286.92	5548.45			38.658	277.04	287.67	5560.42
38.704	276.72	306.07	5923.03		38.696	276.77	291.62	5642.21		38.68	276.89	293.99	5685.82		38.68	276.89	285.08	5513.39			38.66	277.03	286.88	5545.36
38.706	276.7	303.65	5876.49		38.698	276.76	288.87	5589.33		38.682	276.87	291.48	5637.52		38.685	276.85	283	5473.98			38.67	276.96	284.03	5491.69
38.708	276.69	301.56	5836.45		38.7	276.74	287.52	5563.59		38.684	276.86	289.28	5595.34		38.69	276.82	281.74	5450.23			38.68	276.89	281.75	5449.12
38.71	276.67	298.63	5779.89		38.702	276.73	284.32	5501.87		38.686	276.84	287.94	5569.54		38.695	276.78	280.48	5426.68			38.69	276.82	280.29	5422.13
38.72	276.6	291.57	5644.85		38.704	276.72	281.19	5441.51		38.688	276.83	287.41	5559.68		38.7	276.74	278.99	5398.38			38.7	276.74	278.83	5395.41
38.73	276.53	288.08	5578.66		38.706	276.7	277.36	5367.74		38.69	276.82	286.35	5539.41		38.71	276.67	276.79	5357.23			38.71	276.67	277.14	5364.06
38.74	276.46	286.82	5555.61		38.708	276.69	273.64	5295.94		38.692	276.8	284.76	5508.97		38.72	276.6	274.13	5307.13			38.72	276.6	275.22	5328.25
38.75	276.39	284.76	5517.21		38.71	276.67	265.07	5130.45		38.694	276.79	283.45	5483.96		38.725	276.57	271.72	5261.19			38.73	276.53	273.82	5302.45
38.76	276.32	283.52	5494.66		38.712	276.66	256.81	4970.79		38.696	276.77	282.68	5469.32		38.73	276.53	267.46	5179.36			38.74	276.46	269.29	5216.14
38.77	276.24	282.51	5476.38		NaN	NaN	NaN	NaN		38.698	276.76	281.39	5444.67		38.732	276.52	264.68	5125.83			38.742	276.44	267.88	5189.14
38.78	276.17	281.86	5465.3		38.714	276.64	303.13	5867.69		38.7	276.74	280.63	5430.23		38.734	276.5	261.74	5069.03			38.744	276.43	266.02	5153.38
38.79	276.1	281.17	5453.26		38.716	276.63	301.53	5837.01		38.704	276.72	278.61	5391.7		38.736	276.49	257.54	4988			38.746	276.42	263.5	5104.81
38.8	276.03	280.48	5441.27		38.718	276.62	300.48	5816.97		38.708	276.69	276.62	5353.71		38.738	276.47	250.55	4852.89			38.748	276.4	261.03	5057.14
38.81	275.96	280.05	5434.34		38.72	276.6	298.73	5783.41		38.71	276.67	274.89	5320.46		38.74	276.46	243.93	4724.91			38.75	276.39	257.5	4989.13
38.82	275.89	279.62	5427.43		38.722	276.59	296.42	5739.03		38.712	276.66	274.16	5306.67		NaN	NaN	NaN	NaN			38.751	276.38	254.49	4930.92
38.83	275.82	279.45	5425.53		38.724	276.57	295.29	5717.43		38.714	276.64	273.44	5292.96		38.744	276.43	302.73	5864.53			38.752	276.37	251.14	4865.99
38.84	275.75	278.77	5413.66		38.726	276.56	293.6	5685.01		38.716	276.63	271.02	5246.4		38.746	276.42	300.96	5830.42			38.753	276.37	247.66	4798.85
38.85	275.68	278.34	5406.8		38.728	276.54	292.21	5658.38		38.718	276.62	267.93	5186.91		38.748	276.4	299.2	5796.7			38.754	276.36	242.73	4703.29
					38.73	276.53	290.28	5621.25		38.72	276.6	264.22	5115.39		38.75	276.39	297.46	5763.38			NaN	NaN	NaN	NaN
					38.74	276.46	288.17	5581.94		38.722	276.59	260.39	5041.5		38.752	276.37	295.75	5730.43			38.76	276.32	301.52	5843.54
					38.75	276.39	285.56	5532.75		38.723	276.58	256.45	4965.27		38.754	276.36	293.48	5686.85			38.762	276.3	300.06	5815.41
					38.76	276.32	284.05	5504.93		38.724	276.57	250.96	4859.03		38.756	276.34	291.25	5643.94			38.764	276.29	298.02	5776.19
					38.77	276.24	283.08	5487.6		38.725	276.57	246.09	4764.93		38.758	276.33	289.61	5612.34			38.766	276.27	295.72	5731.92
					38.78	276.17	282.12	5470.37		NaN	NaN	NaN	NaN		38.76	276.32	288.53	5591.69			38.768	276.26	293.45	5688.33
					38.79	276.1	281.43	5458.31		38.729	276.54	302.69	5861.44		38.77	276.24	285.91	5542.33			38.77	276.24	291.5	5650.8
					38.8	276.03	280.74	5446.3		38.73	276.53	302.1	5850.15		38.78	276.17	283.6	5498.97			38.775	276.21	288.45	5592.38
					38.81	275.96	280.31	5439.36		38.732	276.52	300.63	5821.96		38.79	276.1	281.85	5466.41			38.78	276.17	286.92	5563.38
					38.82	275.89	279.88	5432.43		38.734	276.5	298.58	5782.66		38.8	276.03	281.41	5459.42			38.79	276.1	283.8	5504.21
					38.83	275.82	279.45	5425.53		38.736	276.49	296.86	5749.49		38.81	275.96	280.46	5442.37			38.8	276.03	282.04	5471.59
					38.84	275.75	278.77	5413.66		38.738	276.47	295.15	5716.7		38.82	275.89	280.03	5435.44			38.81	275.96	281.35	5459.52
					38.85	275.68	278.6	5411.77		38.74	276.46	293.18	5678.8		38.83	275.82	279.6	5428.53			38.82	275.89	280.4	5442.47
										38.745	276.42	289.32	5604.83		38.84	275.75	278.92	5416.65			38.83	275.82	279.45	5425.53
										38.75	276.39	288	5579.93		38.85	275.68	278.24	5404.82			38.84	275.75	279.02	5418.64
										38.76	276.32	285.39	5530.78								38.85	275.68	278.34	5406.8
										38.77	276.24	283.61	5497.84
										38.78	276.17	282.12	5470.37
										38.79	276.1	281.43	5458.31
										38.8	276.03	281	5451.34
										38.81	275.96	280.31	5439.36
										38.82	275.89	279.88	5432.43
										38.83	275.82	279.45	5425.53
										38.84	275.75	278.77	5413.66
										38.85	275.68	278.34	5406.8
