# Supplementary material for: A novel gyroscope based on the slow surface acoustic wave in a phononic metamaterial
Source: Microsyst Nanoeng. 2024 Nov 14;10:169. doi: 10.1038/s41378-024-00787-1 (PMC11564662; doi:10.1038/s41378-024-00787-1)
Supplement: Supplementary file 8 — supplementary_data4_IL_reference [file 41378_2024_787_MOESM8_ESM.xlsx]

## Sheet: sheet1
Model	delaylines.mph
Version	COMSOL 6.0.0.318
5 pairs IDTs				10 pairs IDTs					15 pairs IDTs					20 pairs IDTs					25 pairs IDTs					30 pairs IDTs					35 pairs IDTs
freq(MHz)	-20log（es.V0_2/es.V0_1)			freq(MHz)	-20log（es.V0_2/es.V0_1)				freq(MHz)	-20log（es.V0_2/es.V0_1)				freq(MHz)	-20log（es.V0_2/es.V0_1)				freq(MHz)	-20log（es.V0_2/es.V0_1)				freq(MHz)	-20log（es.V0_2/es.V0_1)				freq(MHz)	-20log（es.V0_2/es.V0_1)
30	-46.7101			30	-52.9472				30	-51.0855				30	-52.1632				30	-56.7271				30	-63.0837				30	-64.0505
30.1	-46.6144			30.1	-54.1397				30.1	-52.5944				30.1	-52.1138				30.1	-54.553				30.1	-60.5398				30.1	-64.4774
30.2	-46.5356			30.2	-54.8531				30.2	-54.4943				30.2	-52.6439				30.2	-53.4524				30.2	-57.5967				30.2	-63.493
30.3	-46.4766			30.3	-54.8028				30.3	-56.612				30.3	-53.8872				30.3	-53.4489				30.3	-55.7521				30.3	-59.6254
30.4	-46.4469			30.4	-54.2824				30.4	-58.4933				30.4	-56.0454				30.4	-54.6178				30.4	-55.1068				30.4	-56.7686
30.5	-46.4495			30.5	-53.7108				30.5	-59.3152				30.5	-59.308				30.5	-57.1244				30.5	-55.7979				30.5	-55.9589
30.6	-46.4738			30.6	-53.2804				30.6	-58.7793				30.6	-62.6804				30.6	-61.1725				30.6	-58.2408				30.6	-57.3401
30.7	-46.5048			30.7	-53.0232				30.7	-57.7098				30.7	-62.4346				30.7	-65.2634				30.7	-63.2387				30.7	-61.3613
30.8	-46.5315			30.8	-52.9289				30.8	-56.9122				30.8	-60.4374				30.8	-63.9797				30.8	-67.7374				30.8	-68.1846
30.9	-46.5365			30.9	-52.9538				30.9	-56.6122				30.9	-59.3574				30.9	-61.814				30.9	-64.357				30.9	-66.9124
31	-46.4781			31	-52.9592				31	-56.6084				31	-59.1501				31	-61.13				31	-62.7994				31	-64.2996
31.1	-46.2866			31.1	-52.7079				31.1	-56.3886				31.1	-59.0099				31.1	-61.0431				31.1	-62.6341				31.1	-64.0469
31.2	-45.9143			31.2	-52.0521				31.2	-55.4928				31.2	-57.8678				31.2	-59.554				31.2	-60.8301				31.2	-61.8321
31.3	-45.4039			31.3	-51.0807				31.3	-53.9812				31.3	-55.6696				31.3	-56.5905				31.3	-57.4603				31.3	-57.8107
31.4	-44.8487			31.4	-49.9628				31.4	-52.224				31.4	-53.3088				31.4	-53.9458				31.4	-54.7738				31.4	-55.3422
31.5	-44.2936			31.5	-48.7838				31.5	-50.4992				31.5	-51.4008				31.5	-52.3119				31.5	-53.521				31.5	-54.978
31.6	-43.7089			31.6	-47.5538				31.6	-48.9948				31.6	-50.165				31.6	-51.7725				31.6	-53.8924				31.6	-56.9471
31.7	-43.0228			31.7	-46.3226				31.7	-47.8559				31.7	-49.6601				31.7	-52.3865				31.7	-56.1848				31.7	-62.1564
31.8	-42.208			31.8	-45.2181				31.8	-47.1644				31.8	-49.942				31.8	-54.273				31.8	-61.1538				31.8	-77.3429
31.9	-41.3522			31.9	-44.3585				31.9	-46.9757				31.9	-51.0545				31.9	-57.7702				31.9	-72.1063				31.9	-67.9175
32	-40.593			32	-43.8102				32	-47.3067				32	-53.0286				32	-63.7658				32	-67.9821				32	-64.4533
32.1	-40.0112			32.1	-43.5837				32.1	-48.087				32.1	-55.9721				32.1	-68.2929				32.1	-63.6062				32.1	-64.0008
32.2	-39.6034			32.2	-43.5886				32.2	-49.2175				32.2	-59.8325				32.2	-63.7551				32.2	-62.8887				32.2	-60.8219
32.3	-39.2743			32.3	-43.6711				32.3	-50.6078				32.3	-62.6887				32.3	-61.5622				32.3	-61.9243				32.3	-56.7116
32.4	-38.8819			32.4	-43.7208				32.4	-52.0992				32.4	-61.6129				32.4	-61.263				32.4	-58.2697				32.4	-54.4191
32.5	-38.3596			32.5	-43.6969				32.5	-53.4294				32.5	-59.7723				32.5	-60.8712				32.5	-54.9782				32.5	-54.1018
32.6	-37.7631			32.6	-43.6254				32.6	-54.2644				32.6	-58.9759				32.6	-58.3288				32.6	-53.2441				32.6	-55.5569
32.7	-37.207			32.7	-43.6033				32.7	-54.4089				32.7	-59.1276				32.7	-55.0805				32.7	-52.8998				32.7	-58.339
32.8	-36.8093			32.8	-43.7131				32.8	-54.133				32.8	-59.2617				32.8	-52.5862				32.8	-53.5648				32.8	-61.0192
32.9	-36.6359			32.9	-43.9454				32.9	-53.9549				32.9	-57.807				32.9	-51.0297				32.9	-54.8651				32.9	-62.1271
33	-36.6187			33	-44.2482				33	-54.2072				33	-55.2249				33	-50.3014				33	-56.2557				33	-63.3118
33.1	-36.5797			33.1	-44.5557				33.1	-54.9364				33.1	-52.866				33.1	-50.1829				33.1	-57.421				33.1	-64.2004
33.2	-36.3509			33.2	-44.749				33.2	-55.9545				33.2	-51.0909				33.2	-50.4492				33.2	-58.6965				33.2	-60.4601
33.3	-35.8518			33.3	-44.7301				33.3	-56.7603				33.3	-49.7703				33.3	-50.9843				33.3	-60.816				33.3	-56.1546
33.4	-35.1348			33.4	-44.536				33.4	-56.5908				33.4	-48.7107				33.4	-51.7601				33.4	-62.9783				33.4	-53.3618
33.5	-34.3793			33.5	-44.3023				33.5	-55.1813				33.5	-47.7669				33.5	-52.8713				33.5	-60.9795				33.5	-51.8332
33.6	-33.7631			33.6	-44.1876				33.6	-53.126				33.6	-46.8638				33.6	-54.5669				33.6	-57.2373				33.6	-51.2499
33.7	-33.338			33.7	-44.3585				33.7	-51.013				33.7	-46.0504				33.7	-57.0955				33.7	-54.1024				33.7	-51.6285
33.8	-33.0455			33.8	-44.9222				33.8	-49.0575				33.8	-45.4688				33.8	-60.2389				33.8	-51.468				33.8	-53.0564
33.9	-32.7519			33.9	-45.8734				33.9	-47.3024				33.9	-45.2645				33.9	-61.3118				33.9	-49.251				33.9	-55.8784
34	-32.2605			34	-47.1425				34	-45.7135				34	-45.586				34	-58.5392				34	-47.666				34	-60.5598
34.1	-31.4563			34.1	-48.6326				34.1	-44.2302				34.1	-46.5859				34.1	-54.8849				34.1	-47.0066				34.1	-64.5268
34.2	-30.4417			34.2	-50.2319				34.2	-42.831				34.2	-48.3883				34.2	-51.2353				34.2	-47.5473				34.2	-61.0775
34.3	-29.4256			34.3	-51.8101				34.3	-41.4957				34.3	-51.125				34.3	-47.9436				34.3	-49.5718				34.3	-55.555
34.4	-28.5692			34.4	-53.0466				34.4	-40.1897				34.4	-54.8517				34.4	-45.2984				34.4	-53.4015				34.4	-50.533
34.5	-27.9633			34.5	-53.4549				34.5	-38.9519				34.5	-58.6429				34.5	-43.4391				34.5	-59.3224				34.5	-47.1028
34.6	-27.5915			34.6	-53.0541				34.6	-37.8926				34.6	-59.5703				34.6	-42.4148				34.6	-63.3213				34.6	-45.4101
34.7	-27.2964			34.7	-52.359				34.7	-37.1157				34.7	-58.0279				34.7	-42.1812				34.7	-61.0214				34.7	-45.3244
34.8	-26.8844			34.8	-51.5161				34.8	-36.7268				34.8	-54.7576				34.8	-42.7408				34.8	-54.98				34.8	-46.8437
34.9	-26.2594			34.9	-50.1137				34.9	-36.822				34.9	-49.9009				34.9	-44.2264				34.9	-48.5135				34.9	-50.4149
35	-25.4543			35	-47.8162				35	-37.4291				35	-45.2233				35	-46.8813				35	-43.9332				35	-57.2173
35.1	-24.6209			35.1	-44.8432				35.1	-38.5435				35.1	-41.4549				35.1	-51.2599				35.1	-41.1345				35.1	-64.7437
35.2	-23.9631			35.2	-41.6253				35.2	-40.1772				35.2	-38.5965				35.2	-58.0615				35.2	-39.9057				35.2	-62.7396
35.3	-23.588			35.3	-38.5136				35.3	-42.3573				35.3	-36.5546				35.3	-61.9924				35.3	-40.0115				35.3	-51.9821
35.4	-23.4392			35.4	-35.7387				35.4	-45.2339				35.4	-35.2398				35.4	-61.3633				35.4	-41.3947				35.4	-44.6891
35.5	-23.3603			35.5	-33.3823				35.5	-49.1894				35.5	-34.5258				35.5	-52.504				35.5	-44.2727				35.5	-40.6556
35.6	-23.1602			35.6	-31.4369				35.6	-54.3521				35.6	-34.3284				35.6	-44.7354				35.6	-49.5332				35.6	-38.8251
35.7	-22.7137			35.7	-29.8472				35.7	-57.4884				35.7	-34.6296				35.7	-39.6197				35.7	-59.4521				35.7	-38.7034
35.8	-22.0934			35.8	-28.4714				35.8	-58.2918				35.8	-35.4396				35.8	-36.2115				35.8	-64.2123				35.8	-40.3084
35.9	-21.512			35.9	-27.1363				35.9	-59.5318				35.9	-36.9004				35.9	-34.0302				35.9	-57.463				35.9	-44.1553
36	-21.1232			36	-25.751				36	-49.8411				36	-39.3787				36	-32.7968				36	-45.1839				36	-52.4622
36.1	-20.9606			36.1	-24.312				36.1	-42.6187				36.1	-43.524				36.1	-32.403				36.1	-38.7346				36.1	-65.5735
36.2	-20.971			36.2	-22.8827				36.2	-37.5602				36.2	-50.8787				36.2	-32.8334				36.2	-34.873				36.2	-61.1647
36.3	-21.0095			36.3	-21.6016				36.3	-33.6029				36.3	-61.2284				36.3	-34.1768				36.3	-32.5067				36.3	-44.1749
36.4	-20.9087			36.4	-20.5965				36.4	-30.2567				36.4	-63.8273				36.4	-36.8212				36.4	-31.2416				36.4	-36.6087
36.5	-20.6137			36.5	-19.8775				36.5	-27.3266				36.5	-52.4919				36.5	-41.6638				36.5	-31.0009				36.5	-32.4985
36.6	-20.1864			36.6	-19.3511				36.6	-24.7307				36.6	-41.1306				36.6	-51.4927				36.6	-32.1559				36.6	-30.458
36.7	-19.7404			36.7	-18.8679				36.7	-22.4541				36.7	-34.5029				36.7	-63.501				36.7	-35.3972				36.7	-30.04
36.8	-19.4241			36.8	-18.2724				36.8	-20.5505				36.8	-29.7388				36.8	-56.6005				36.8	-42.4731				36.8	-31.1916
36.9	-19.352			36.9	-17.5243				36.9	-19.0489				36.9	-25.9863				36.9	-39.7206				36.9	-63.0776				36.9	-34.6521
37	-19.4918			37	-16.7218				37	-17.8819				37	-22.876				37	-31.4682				37	-64.8062				37	-42.7913
37.1	-19.6672			37.1	-15.9503				37.1	-16.9161				37.1	-20.1951				37.1	-26.0323				37.1	-39.8458				37.1	-70.6805
37.2	-19.6614			37.2	-15.2414				37.2	-16.0115				37.2	-17.8676				37.2	-22.1176				37.2	-30.2576				37.2	-47.0375
37.3	-19.3458			37.3	-14.6673				37.3	-15.1102				37.3	-15.9185				37.3	-19.1933				37.3	-24.0374				37.3	-31.7022
37.4	-18.8069			37.4	-14.3173				37.4	-14.2601				37.4	-14.3287				37.4	-16.8899				37.4	-19.4681				37.4	-23.9649
37.5	-18.3078			37.5	-14.1689				37.5	-13.4395				37.5	-13.0139				37.5	-14.86				37.5	-16.0242				37.5	-19.127
37.6	-18.0608			37.6	-14.0457				37.6	-12.504				37.6	-11.9464				37.6	-13.0922				37.6	-13.4681				37.6	-15.7852
37.7	-18.0807			37.7	-13.7141				37.7	-11.4217				37.7	-11.1404				37.7	-11.7943				37.7	-11.5346				37.7	-12.9952
37.8	-18.2436			37.8	-13.0748				37.8	-10.3911				37.8	-10.4533				37.8	-10.6259				37.8	-10.2184				37.8	-11.0763
37.9	-18.3616			37.9	-12.3073				37.9	-9.65024				37.9	-9.57404				37.9	-8.99039				37.9	-9.18152				37.9	-9.53652
38	-18.2677			38	-11.7195				38	-9.21224				38	-8.38915				38	-7.01633				38	-7.44477				38	-6.79495
38.1	-17.9576			38.1	-11.4107				38.1	-8.93304				38.1	-7.36709				38.1	-5.85797				38.1	-5.45842				38.1	-4.46552
38.2	-17.5698			38.2	-11.2667				38.2	-8.76472				38.2	-7.08961				38.2	-5.89981				38.2	-5.44012				38.2	-4.98112
38.3	-17.2204			38.3	-11.2107				38.3	-8.74367				38.3	-7.15139				38.3	-5.97739				38.3	-5.80984				38.3	-5.23365
38.4	-16.9843			38.4	-11.2542				38.4	-8.74124				38.4	-6.83671				38.4	-5.51304				38.4	-4.95824				38.4	-4.5035
38.5	-16.9363			38.5	-11.3694				38.5	-8.47263				38.5	-6.02284				38.5	-4.83311				38.5	-3.83888				38.5	-4.31748
38.6	-17.0751			38.6	-11.4045				38.6	-7.81723				38.6	-5.20847				38.6	-4.54861				38.6	-4.0807				38.6	-4.74343
38.7	-17.2645			38.7	-11.1717				38.7	-7.03664				38.7	-5.03803				38.7	-4.62016				38.7	-4.4592				38.7	-4.58518
38.8	-17.3099			38.8	-10.6502				38.8	-6.65708				38.8	-5.36277				38.8	-4.58371				38.8	-3.9979				38.8	-4.18632
38.9	-17.08			38.9	-10.0938				38.9	-6.86666				38.9	-5.64459				38.9	-4.68471				38.9	-4.70166				38.9	-6.96453
39	-16.6128			39	-9.85742				39	-7.32198				39	-5.99693				39	-6.04874				39	-9.60039				39	-23.1193
39.1	-16.1363			39.1	-10.0364				39.1	-7.78422				39.1	-7.11905				39.1	-9.57964				39.1	-20.2025				39.1	-56.1888
39.2	-15.9117			39.2	-10.4409				39.2	-8.40149				39.2	-9.2527				39.2	-15.6182				39.2	-37.4484				39.2	-36.3663
39.3	-16.0156			39.3	-10.8865				39.3	-9.39305				39.3	-12.1946				39.3	-24.2145				39.3	-55.6957				39.3	-26.3752
39.4	-16.3116			39.4	-11.3081				39.4	-10.6901				39.4	-16.0954				39.4	-36.8726				39.4	-36.3372				39.4	-22.3383
39.5	-16.5698			39.5	-11.7102				39.5	-12.148				39.5	-21.197				39.5	-55.2471				39.5	-28.5654				39.5	-20.8282
39.6	-16.5952			39.6	-12.085				39.6	-13.8914				39.6	-27.7776				39.6	-46.0411				39.6	-24.9058				39.6	-21.1045
39.7	-16.3815			39.7	-12.401				39.7	-16.1633				39.7	-36.7327				39.7	-35.1244				39.7	-23.162				39.7	-23.0143
39.8	-16.1217			39.8	-12.7406				39.8	-19.0324				39.8	-49.3888				39.8	-29.8156				39.8	-22.7066				39.8	-26.7313
39.9	-15.996			39.9	-13.3467				39.9	-22.5161				39.9	-54.6953				39.9	-26.9084				39.9	-23.366				39.9	-33.0972
40	-16.058			40	-14.3866				40	-26.7188				40	-45.05				40	-25.4028				40	-25.3237				40	-44.2825
40.1	-16.3072			40.1	-15.7652				40.1	-31.718				40.1	-37.8098				40.1	-24.9141				40.1	-28.9156				40.1	-60.1893
40.2	-16.692			40.2	-17.2764				40.2	-37.6004				40.2	-33.4055				40.2	-25.2736				40.2	-34.6648				40.2	-47.3466
40.3	-17.0714			40.3	-18.7527				40.3	-44.4147				40.3	-30.5051				40.3	-26.4064				40.3	-43.689				40.3	-37.9498
40.4	-17.3003			40.4	-20.117				40.4	-50.9514				40.4	-28.5657				40.4	-28.3564				40.4	-56.6408				40.4	-33.5448
40.5	-17.3262			40.5	-21.4379				40.5	-53.2165				40.5	-27.3183				40.5	-31.292				40.5	-54.876				40.5	-31.704
40.6	-17.2091			40.6	-22.8558				40.6	-48.4525				40.6	-26.6788				40.6	-35.488				40.6	-44.1517				40.6	-31.6413
40.7	-17.125			40.7	-24.4835				40.7	-42.7728				40.7	-26.6895				40.7	-41.4375				40.7	-37.9412				40.7	-33.1323
40.8	-17.2818			40.8	-26.4299				40.8	-38.6227				40.8	-27.3522				40.8	-49.8528				40.8	-34.3145				40.8	-36.3963
40.9	-17.7429			40.9	-28.7559				40.9	-35.7279				40.9	-28.6392				40.9	-58.1172				40.9	-32.5007				40.9	-42.0676
41	-18.3717			41	-31.3914				41	-33.7424				41	-30.5829				41	-52.8894				41	-32.2905				41	-51.5299
41.1	-18.94			41.1	-34.2067				41.1	-32.3779				41.1	-33.1853				41.1	-45.4302				41.1	-33.4862				41.1	-61.471
41.2	-19.2548			41.2	-37.1032				41.2	-31.4098				41.2	-36.4289				41.2	-40.6205				41.2	-36.0843				41.2	-51.9011
41.3	-19.3016			41.3	-40.0451				41.3	-30.6824				41.3	-40.4104				41.3	-37.6093				41.3	-40.0451				41.3	-44.2115
41.4	-19.2832			41.4	-43.1087				41.4	-30.1133				41.4	-45.3153				41.4	-35.8124				41.4	-45.6873				41.4	-40.0801
41.5	-19.4223			41.5	-46.3488				41.5	-29.7364				41.5	-51.2703				41.5	-34.9257				41.5	-53.6687				41.5	-38.1489
41.6	-19.7989			41.6	-49.2896				41.6	-29.6481				41.6	-56.4945				41.6	-34.7989				41.6	-60.3215				41.6	-37.8118
41.7	-20.3881			41.7	-50.6517				41.7	-29.9147				41.7	-55.1792				41.7	-35.4039				41.7	-54.4051				41.7	-38.9779
41.8	-21.0804			41.8	-50.1228				41.8	-30.5965				41.8	-50.356				41.8	-36.7989				41.8	-47.2722				41.8	-41.8961
41.9	-21.6749			41.9	-48.7886				41.9	-31.7269				41.9	-45.7432				41.9	-39.1171				41.9	-42.6154				41.9	-47.225
42	-22.0222			42	-47.1931				42	-33.2327				42	-42.2092				42	-42.6177				42	-40.0299				42	-56.1608
42.1	-22.1519			42.1	-45.4043				42.1	-35.0146				42.1	-39.7201				42.1	-47.7389				42.1	-39.0022				42.1	-61.7817
42.2	-22.2083			42.2	-43.4526				42.2	-37.0396				42.2	-38.0666				42.2	-54.7867				42.2	-39.1267				42.2	-56.2428
42.3	-22.3675			42.3	-41.4476				42.3	-39.3102				42.3	-37.0847				42.3	-59.104				42.3	-40.2063				42.3	-49.0549
42.4	-22.7778			42.4	-39.5942				42.4	-41.9287				42.4	-36.6186				42.4	-57.7681				42.4	-42.3986				42.4	-44.5154
42.5	-23.4432			42.5	-38.0736				42.5	-45.164				42.5	-36.5503				42.5	-53.2753				42.5	-46.133				42.5	-42.1629
42.6	-24.2072			42.6	-36.9213				42.6	-49.1888				42.6	-36.8681				42.6	-48.0301				42.6	-52.3533				42.6	-41.5546
42.7	-24.8788			42.7	-36.0829				42.7	-53.1257				42.7	-37.6183				42.7	-44.2063				42.7	-59.9059				42.7	-42.6228
42.8	-25.3314			42.8	-35.4575				42.8	-54.598				42.8	-38.9174				42.8	-41.7044				42.8	-61.1243				42.8	-45.6568
42.9	-25.5758			42.9	-34.8762				42.9	-54.8901				42.9	-40.9772				42.9	-40.2441				42.9	-59.3263				42.9	-51.5261
43	-25.7948			43	-34.2047				43	-56.1332				43	-44.0635				43	-39.6741				43	-51.5673				43	-60.4473
43.1	-26.2047			43.1	-33.4592				43.1	-56.547				43.1	-48.4897				43.1	-39.9698				43.1	-46.4457				43.1	-62.7128
43.2	-26.8879			43.2	-32.7528				43.2	-52.7075				43.2	-54.0988				43.2	-41.2321				43.2	-43.4198				43.2	-63.4009
43.3	-27.7974			43.3	-32.2286				43.3	-48.1138				43.3	-57.1488				43.3	-43.6773				43.3	-41.951				43.3	-52.5181
43.4	-28.7995			43.4	-32.0254				43.4	-44.4149				43.4	-57.5299				43.4	-47.6838				43.4	-41.9766				43.4	-46.9912
43.5	-29.708			43.5	-32.1816				43.5	-41.575				43.5	-61.1469				43.5	-53.7859				43.5	-43.6438				43.5	-44.4003
43.6	-30.4384			43.6	-32.617				43.6	-39.4507				43.6	-63.8839				43.6	-59.1636				43.6	-47.2548				43.6	-43.9291
43.7	-31.1005			43.7	-33.2269				43.7	-37.9953				43.7	-53.2351				43.7	-59.4424				43.7	-53.4718				43.7	-45.5156
43.8	-31.878			43.8	-33.8972				43.8	-37.2023				43.8	-47.3866				43.8	-65.6219				43.8	-60.7702				43.8	-49.6223
43.9	-32.9166			43.9	-34.5335				43.9	-36.9758				43.9	-43.7182				43.9	-61.9497				43.9	-61.0735				43.9	-57.4467
44	-34.2945			44	-35.1849				44	-37.1901				44	-41.3923				44	-51.5951				44	-69.6395				44	-62.6822
44.1	-35.9473			44.1	-36.025				44.1	-37.7618				44.1	-40.1386				44.1	-46.7085				44.1	-58.5959				44.1	-65.2587
44.2	-37.6802			44.2	-37.2169				44.2	-38.5964				44.2	-39.7866				44.2	-43.9652				44.2	-49.6456				44.2	-63.4187
44.3	-39.3385			44.3	-38.8862				44.3	-39.6587				44.3	-40.2249				44.3	-42.6053				44.3	-45.5504				44.3	-52.0663
44.4	-40.9218			44.4	-41.1065				44.4	-41.0798				44.4	-41.4526				44.4	-42.4006				44.4	-44.0161				44.4	-47.4669
44.5	-42.5877			44.5	-43.8471				44.5	-43.0758				44.5	-43.4599				44.5	-43.3251				44.5	-44.3108				44.5	-45.7429
44.6	-44.5403			44.6	-47.0133				44.6	-45.907				44.6	-46.2827				44.6	-45.4907				44.6	-46.2697				44.6	-46.2241
44.7	-46.6399			44.7	-50.3844				44.7	-49.9703				44.7	-50.2405				44.7	-49.2977				44.7	-49.9147				44.7	-49.1109
44.8	-47.9788			44.8	-53.1978				44.8	-55.5606				44.8	-55.9431				44.8	-55.8403				44.8	-56.2375				44.8	-55.6521
44.9	-47.8625			44.9	-54.0464				44.9	-58.8418				44.9	-61.0115				44.9	-63.593				44.9	-64.2909				44.9	-66.3322
45	-47.0137			45	-53.0606				45	-56.6019				45	-58.6247				45	-60.0325				45	-61.2222				45	-62.4431
45.1	-46.1971			45.1	-51.9287				45.1	-55.32				45.1	-57.771				45.1	-60.1969				45.1	-63.0826				45.1	-64.8186
45.2	-45.5956			45.2	-51.457				45.2	-55.6934				45.2	-59.561				45.2	-61.2001				45.2	-58.5905				45.2	-56.7551
45.3	-45.1804			45.3	-51.7001				45.3	-56.9529				45.3	-57.4217				45.3	-54.6393				45.3	-51.452				45.3	-50.633
45.4	-44.9315			45.4	-52.3651				45.4	-55.8275				45.4	-51.7459				45.4	-49.5731				45.4	-47.9932				45.4	-47.9321
45.5	-44.8543			45.5	-52.7901				45.5	-51.601				45.5	-47.8907				45.5	-46.6065				45.5	-46.7731				45.5	-47.6498
45.6	-44.9405			45.6	-52.0676				45.6	-47.7198				45.6	-45.5496				45.6	-45.1629				45.6	-47.0978				45.6	-49.7768
45.7	-45.1481			45.7	-50.0293				45.7	-44.9785				45.7	-44.2524				45.7	-45.031				45.7	-48.8387				45.7	-55.2682
45.8	-45.4145			45.8	-47.4667				45.8	-43.2163				45.8	-43.7391				45.8	-46.1553				45.8	-52.6966				45.8	-70.5814
45.9	-45.6699			45.9	-45.0807				45.9	-42.2054				45.9	-43.9143				45.9	-48.6825				45.9	-61.2323				45.9	-64.6163
46	-45.8066			46	-43.1851				46	-41.771				46	-44.8279				46	-53.3041				46	-70.4845				46	-62.711
46.1	-45.648			46.1	-41.8093				46.1	-41.7314				46.1	-46.5905				46.1	-63.1019				46.1	-61.8324				46.1	-59.5307
46.2	-45.0618			46.2	-40.8635				46.2	-41.9925				46.2	-49.4468				46.2	-68.2137				46.2	-61.113				46.2	-53.5956
46.3	-44.1951			46.3	-40.2417				46.3	-42.63				46.3	-54.1342				46.3	-60.5333				46.3	-57.6147				46.3	-50.4118
46.4	-43.3487			46.4	-39.8035				46.4	-43.7981				46.4	-63.4844				46.4	-59.5695				46.4	-52.9539				46.4	-49.9058
46.5	-42.6464			46.5	-39.4392				46.5	-45.6417				46.5	-66.486				46.5	-58.5987				46.5	-50.0439				46.5	-52.0534
46.6	-42.0215			46.6	-39.1739				46.6	-48.2853				46.6	-59.6493				46.6	-55.1083				46.6	-49.0383				46.6	-57.4952
46.7	-41.3593			46.7	-39.1286				46.7	-51.9163				46.7	-58.1306				46.7	-51.6733				46.7	-50.0254				46.7	-71.2443
46.8	-40.6298			46.8	-39.4627				46.8	-56.8412				46.8	-57.9843				46.8	-49.3987				46.8	-53.3006				46.8	-65.5424
46.9	-39.9315			46.9	-40.3122				46.9	-61.3158				46.9	-56.7423				46.9	-48.4833				46.9	-59.5055				46.9	-63.3847
47	-39.3909			47	-41.6903				47	-59.6208				47	-54.1958				47	-49.0454				47	-68.1293				47	-61.1037
47.1	-39.0541			47.1	-43.5326				47.1	-57.2187				47.1	-51.7938				47.1	-51.2288				47.1	-64.3534				47.1	-56.8261
47.2	-38.8825			47.2	-45.7513				47.2	-56.1893				47.2	-50.0079				47.2	-55.2234				47.2	-62.7177				47.2	-54.4546
47.3	-38.7787			47.3	-48.1773				47.3	-55.9634				47.3	-48.9587				47.3	-60.6539				47.3	-60.7383				47.3	-54.4705
47.4	-38.6203			47.4	-50.6209				47.4	-55.6108				47.4	-48.9806				47.4	-63.3784				47.4	-57.3909				47.4	-57.6474
47.5	-38.341			47.5	-52.8642				47.5	-54.6578				47.5	-50.4051				47.5	-61.898				47.5	-55.6927				47.5	-64.4287
47.6	-37.9795			47.6	-54.5121				47.6	-53.8377				47.6	-53.3916				47.6	-60.9851				47.6	-55.7221				47.6	-67.3427
47.7	-37.6396			47.7	-55.1558				47.7	-53.5569				47.7	-57.9694				47.7	-59.998				47.7	-57.9539				47.7	-65.3186
47.8	-37.4364			47.8	-54.8783				47.8	-53.6164				47.8	-62.8182				47.8	-58.858				47.8	-63.9716				47.8	-63.703
47.9	-37.4706			47.9	-54.1501				47.9	-53.7826				47.9	-64.8498				47.9	-59.2292				47.9	-71.529				47.9	-62.9241
48	-37.7694			48	-53.3079				48	-53.9367				48	-64.433				48	-60.6121				48	-70.0587				48	-65.029
48.1	-38.2399			48.1	-52.4352				48.1	-54.0289				48.1	-63.6322				48.1	-62.2905				48.1	-68.4872				48.1	-68.4303
48.2	-38.7329			48.2	-51.4694				48.2	-54.0238				48.2	-62.888				48.2	-64.1194				48.2	-67.8806				48.2	-72.054
48.3	-39.1265			48.3	-50.3327				48.3	-53.8587				48.3	-62.0629				48.3	-66.1897				48.3	-68.0252				48.3	-77.564
48.4	-39.4073			48.4	-49.1671				48.4	-53.4468				48.4	-60.7795				48.4	-67.1206				48.4	-69.108				48.4	-82.7316
48.5	-39.7447			48.5	-48.5811				48.5	-52.968				48.5	-58.9491				48.5	-63.2201				48.5	-69.5513				48.5	-69.1347
48.6	-40.3432			48.6	-49.0035				48.6	-53.1128				48.6	-58.6623				48.6	-60.2597				48.6	-67.7977				48.6	-65.0043
48.7	-41.234			48.7	-49.9625				48.7	-53.7214				48.7	-60.185				48.7	-59.9287				48.7	-67.0145				48.7	-64.5696
48.8	-42.2897			48.8	-50.9163				48.8	-54.2713				48.8	-61.4737				48.8	-60.3037				48.8	-66.3541				48.8	-64.8143
48.9	-43.2889			48.9	-51.6956				48.9	-54.6872				48.9	-62.3056				48.9	-60.7574				48.9	-65.9795				48.9	-65.1435
49	-43.9337			49	-52.3186				49	-55.0118				49	-62.9494				49	-61.1803				49	-65.8116				49	-65.4917
49.1	-43.9958			49.1	-52.8474				49.1	-55.2776				49.1	-63.5874				49.1	-61.5753				49.1	-65.7796				49.1	-65.8788
49.2	-43.5129			49.2	-53.348				49.2	-55.5008				49.2	-64.3472				49.2	-61.9703				49.2	-65.8498				49.2	-66.3397
49.3	-42.7434			49.3	-53.8843				49.3	-55.6893				49.3	-65.3632				49.3	-62.4035				49.3	-65.9955				49.3	-66.9283
49.4	-41.9617			49.4	-54.5199				49.4	-55.8485				49.4	-66.8201				49.4	-62.9283				49.4	-66.1702				49.4	-67.7577
49.5	-41.352			49.5	-55.3264				49.5	-55.9843				49.5	-68.8654				49.5	-63.6319				49.5	-66.2697				49.5	-69.1136
49.6	-40.9797			49.6	-56.4084				49.6	-56.1044				49.6	-70.0106				49.6	-64.6954				49.6	-66.0665				49.6	-71.9131
49.7	-40.7771			49.7	-57.9634				49.7	-56.2137				49.7	-65.6784				49.7	-66.6574				49.7	-65.1786				49.7	-77.553
49.8	-40.5826			49.8	-60.4176				49.8	-56.2956				49.8	-59.2574				49.8	-72.5862				49.8	-63.4588				49.8	-64.6221
49.9	-40.2372			49.9	-64.4708				49.9	-56.2565				49.9	-53.6237				49.9	-68.2808				49.9	-62.2389				49.9	-57.6776
50	-39.6745			50	-64.677				50	-55.9237				50	-50.7317				50	-57.6246				50	-64.1454				50	-59.1937
