# Supplementary material for: A novel gyroscope based on the slow surface acoustic wave in a phononic metamaterial
Source: Microsyst Nanoeng. 2024 Nov 14;10:169. doi: 10.1038/s41378-024-00787-1 (PMC11564662; doi:10.1038/s41378-024-00787-1)
Supplement: Supplementary file 9 — supplementary_data5_IL_PM [file 41378_2024_787_MOESM9_ESM.xlsx]

## Sheet: IL of sensing delayline
Model	delaylines.mph
Version	COMSOL 6.0.0.318
IL with 11cell PM					IL with 20cell PM					IL with 30cell PM
freq(MHz)	-20log（es.V0_3/es.V0_1)				freq(MHz)	-20log（es.V0_3/es.V0_1)				freq(MHz)	-20log（es.V0_3/es.V0_1)
30	-82.6974				30	-89.3348				30	-95.8616
30.1	-99.6102				30.1	-104.257				30.1	-108.974
30.2	-101.163				30.2	-109.526				30.2	-116.038
30.3	-81.5552				30.3	-88.0083				30.3	-93.2891
30.4	-72.8044				30.4	-78.4888				30.4	-83.0786
30.5	-67.8843				30.5	-72.9486				30.5	-76.9599
30.6	-65.4979				30.6	-69.9751				30.6	-73.4305
30.7	-64.9951				30.7	-69.0019				30.7	-71.9867
30.8	-65.9158				30.8	-69.6421				30.8	-72.3442
30.9	-68.3779				30.9	-71.9389				30.9	-74.5629
31	-73.3328				31	-76.7048				31	-79.4287
31.1	-83.5844				31.1	-86.6574				31.1	-89.9409
31.2	-134.765				31.2	-134.813				31.2	-135.458
31.3	-84.1275				31.3	-87.0255				31.3	-87.3894
31.4	-72.1846				31.4	-74.5278				31.4	-75.3388
31.5	-66.2962				31.5	-68.1864				31.5	-68.8147
31.6	-63.1171				31.6	-64.841				31.6	-65.2177
31.7	-61.5542				31.7	-63.4526				31.7	-63.7359
31.8	-61.455				31.8	-63.583				31.8	-63.9041
31.9	-63.133				31.9	-65.2697				31.9	-65.6826
32	-67.2229				32	-69.2088				32	-69.6349
32.1	-75.5015				32.1	-77.3931				32.1	-77.4947
32.2	-98.2359				32.2	-101.675				32.2	-98.5607
32.3	-86.5379				32.3	-87.0135				32.3	-88.7867
32.4	-71.0475				32.4	-71.5642				32.4	-72.3331
32.5	-63.5697				32.5	-64.4111				32.5	-64.578
32.6	-59.1726				32.6	-60.4733				32.6	-60.3846
32.7	-56.8823				32.7	-58.3656				32.7	-58.4954
32.8	-56.4584				32.8	-57.7473				32.8	-58.3212
32.9	-57.8496				32.9	-58.782				32.9	-59.656
33	-61.4047				33	-61.9184				33	-62.9423
33.1	-68.3565				33.1	-68.3277				33.1	-69.5409
33.2	-84.1529				33.2	-82.9479				33.2	-84.8901
33.3	-91.533				33.3	-92.8505				33.3	-92.3617
33.4	-69.2417				33.4	-70.6143				33.4	-69.9421
33.5	-60.1098				33.5	-61.6595				33.5	-61.022
33.6	-55.1404				33.6	-56.5823				33.6	-56.2722
33.7	-52.6911				33.7	-53.708				33.7	-53.8619
33.8	-52.1075				33.8	-52.6174				33.8	-53.1986
33.9	-53.1694				33.9	-53.3155				33.9	-54.1022
34	-56.0057				34	-56.1192				34	-56.844
34.1	-61.5204				34.1	-61.9543				34.1	-62.5233
34.2	-73.1752				34.2	-74.4732				34.2	-75.0616
34.3	-97.7862				34.3	-100.441				34.3	-94.3834
34.4	-67.3645				34.4	-68.0392				34.4	-66.7884
34.5	-56.9426				34.5	-57.5124				34.5	-56.8809
34.6	-51.555				34.6	-51.6121				34.6	-51.7091
34.7	-48.7072				34.7	-48.3367				34.7	-48.9403
34.8	-47.5117				34.8	-47.143				34.8	-47.7824
34.9	-47.7746				34.9	-47.743				34.9	-48.1819
35	-49.839				35	-50.1606				35	-50.4253
35.1	-54.6425				35.1	-55.2085				35.1	-55.3198
35.2	-65.0358				35.2	-65.5604				35.2	-65.9249
35.3	-100.961				35.3	-97.3127				35.3	-98.3334
35.4	-64.2434				35.4	-64.9363				35.4	-63.0041
35.5	-52.6517				35.5	-52.6076				35.5	-51.8043
35.6	-46.3997				35.6	-46.1525				35.6	-45.9561
35.7	-42.6249				35.7	-42.6799				35.7	-42.7102
35.8	-40.718				35.8	-41.1607				35.8	-41.1139
35.9	-40.642				35.9	-41.315				35.9	-41.0157
36	-42.5433				36	-43.2856				36	-42.7456
36.1	-47.0171				36.1	-47.6497				36.1	-47.0143
36.2	-56.3385				36.2	-56.5451				36.2	-55.958
36.3	-85.9608				36.3	-82.5464				36.3	-82.1482
36.4	-59.3049				36.4	-58.2339				36.4	-58.7316
36.5	-45.6737				36.5	-45.1049				36.5	-45.8209
36.6	-38.3554				36.6	-38.2924				36.6	-38.9966
36.7	-34.1468				36.7	-34.438				36.7	-34.853
36.8	-32.0793				36.8	-32.4451				36.8	-32.5117
36.9	-31.6446				36.9	-31.8716				36.9	-31.7172
37	-32.8383				37	-32.8558				37	-32.6026
37.1	-36.2529				37.1	-36.1225				37.1	-35.9423
37.2	-43.5903				37.2	-43.6137				37.2	-43.8588
37.3	-63.2575				37.3	-65.4295				37.3	-68.1401
37.4	-50.8108				37.4	-49.8963				37.4	-49.3978
37.5	-34.9551				37.5	-34.7987				37.5	-34.771
37.5	-34.9551				37.5	-34.7987				37.52	-32.8858
37.52	-32.9646				37.52	-32.8971				37.54	-31.1836
37.54	-31.1919				37.54	-31.1953				37.56	-29.63
37.56	-29.5996				37.56	-29.6557				37.58	-28.1985
37.58	-28.1581				37.58	-28.249				37.6	-26.869
37.6	-26.8431				37.6	-26.9516				37.62	-25.6261
37.62	-25.6349				37.62	-25.7454				37.64	-24.4586
37.64	-24.5172				37.64	-24.6163				37.66	-23.3587
37.66	-23.4769				37.66	-23.5539				37.68	-22.3209
37.68	-22.5039				37.68	-22.5512				37.7	-21.3419
37.7	-21.5904				37.7	-21.6034				37.72	-20.4196
37.72	-20.731				37.72	-20.7077				37.74	-19.5531
37.74	-19.9216				37.74	-19.8621				37.76	-18.7417
37.76	-19.1592				37.76	-19.0655				37.78	-17.9851
37.78	-18.4415				37.78	-18.3165				37.8	-17.2832
37.8	-17.7659				37.8	-17.614				37.82	-16.6361
37.82	-17.1304				37.82	-16.957				37.84	-16.044
37.84	-16.5328				37.84	-16.3452				37.86	-15.5073
37.86	-15.9717				37.86	-15.7794				37.88	-15.0262
37.88	-15.4469				37.88	-15.2614				37.9	-14.6001
37.9	-14.9599				37.9	-14.7936				37.92	-14.2272
37.92	-14.5137				37.92	-14.3785				37.94	-13.904
37.94	-14.1123				37.94	-14.0173				37.96	-13.6251
37.96	-13.7597				37.96	-13.7091				37.98	-13.383
37.98	-13.4583				37.98	-13.4496				38	-13.1686
38	-13.2077				38	-13.2314				38.02	-12.9717
38.02	-13.0037				38.02	-13.0443				38.04	-12.7818
38.04	-12.8385				38.04	-12.8769				38.06	-12.5886
38.06	-12.7012				38.06	-12.7171				38.08	-12.3826
38.08	-12.58				38.08	-12.5537				38.1	-12.1552
38.1	-12.4628				38.1	-12.377				38.12	-11.8998
38.12	-12.3387				38.12	-12.1791				38.14	-11.6111
38.14	-12.1989				38.14	-11.9542				38.16	-11.2859
38.16	-12.0367				38.16	-11.6985				38.18	-10.9233
38.18	-11.8478				38.18	-11.4102				38.2	-10.5252
38.2	-11.6298				38.2	-11.0893				38.22	-10.0968
38.22	-11.3825				38.22	-10.7376				38.24	-9.64736
38.24	-11.1072				38.24	-10.3588				38.26	-9.19078
38.26	-10.8069				38.26	-9.95814				38.28	-8.74539
38.28	-10.4857				38.28	-9.54287				38.3	-8.333
38.3	-10.149				38.3	-9.12185				38.32	-7.97624
38.32	-9.80289				38.32	-8.70535				38.34	-7.69424
38.34	-9.45403				38.34	-8.30451				38.36	-7.49797
38.36	-9.10924				38.36	-7.93047				38.38	-7.38706
38.38	-8.77501				38.38	-7.59311				38.4	-7.34988
38.4	-8.45698				38.4	-7.29981				38.42	-7.36691
38.42	-8.1595				38.42	-7.05436				38.44	-7.41588
38.44	-7.88528				38.44	-6.85642				38.46	-7.47664
38.46	-7.63517				38.46	-6.70194				38.48	-7.53487
38.48	-7.40823				38.48	-6.58433				38.5	-7.58462
38.5	-7.20192				38.5	-6.49654				38.52	-7.63041
38.52	-7.01257				38.52	-6.43371				38.54	-7.68979
38.54	-6.83593				38.54	-6.39687				38.56	-7.79715
38.56	-6.6681				38.56	-6.3988				38.58	-8.00981
38.58	-6.50731				38.58	-6.47478				38.6	-8.42107
38.6	-6.35858				38.6	-6.70527				38.62	-9.20819
38.62	-6.24969				38.62	-7.26758				38.64	-10.9041
38.64	-6.29768				38.64	-8.57375				38.66	-16.0284
38.66	-7.03782				38.66	-11.8554				38.68	-33.9606
38.68	-13.4				38.68	-26.3679				38.7	-31.8
38.7	-20.4				38.7	-26.2763				38.72	-15.8751
38.72	-13.4				38.72	-12.111				38.74	-10.0717
38.74	-6.57176				38.74	-8.3193				38.76	-7.53918
38.76	-5.84978				38.76	-6.56497				38.78	-6.35228
38.78	-5.35576				38.78	-5.59963				38.8	-5.89197
38.8	-4.97525				38.8	-5.06979				38.82	-5.80243
38.82	-4.67656				38.82	-4.82739				38.84	-5.86701
38.84	-4.45555				38.84	-4.78292				38.86	-5.96629
38.86	-4.31731				38.86	-4.86871				38.88	-6.04009
38.88	-4.26744				38.88	-5.03071				38.9	-6.0617
38.9	-4.30728				38.9	-5.22745				38.92	-6.02384
38.92	-4.43206				38.92	-5.42976				38.94	-5.93228
38.94	-4.63201				38.94	-5.62006				38.96	-5.80389
38.96	-4.89578				38.96	-5.79167				38.98	-5.66772
38.98	-5.21506				38.98	-5.94901				39	-5.56826
39	-5.58974				39	-6.10926				39.02	-5.57076
39.02	-6.03315				39.02	-6.30623				39.04	-5.76666
39.04	-6.57732				39.04	-6.59647				39.06	-6.2727
39.06	-7.27701				39.06	-7.06553				39.08	-7.21143
39.08	-8.20866				39.08	-7.82703				39.1	-8.66784
39.1	-9.45853				39.1	-9.00167				39.12	-10.6497
39.12	-11.0986				39.12	-10.6736				39.14	-13.0953
39.14	-13.163				39.14	-12.8545				39.16	-15.923
39.16	-15.6454				39.16	-15.4944				39.18	-19.0789
39.18	-18.5215				39.18	-18.5302				39.2	-22.558
39.2	-21.7794				39.2	-21.9302				39.22	-26.4111
39.22	-25.4439				39.22	-25.7173				39.24	-30.7542
39.24	-29.5968				39.24	-29.9844				39.26	-35.7937
39.26	-34.4083				39.26	-34.9208				39.28	-41.8808
39.28	-40.2018				39.28	-40.8709				39.3	-49.5354
39.3	-47.5907				39.3	-48.4119				39.32	-58.2714
39.32	-57.4134				39.32	-57.6968				39.34	-59.5524
39.34	-63.736				39.34	-61.3715				39.36	-52.5947
39.36	-56.2386				39.36	-53.8886				39.38	-46.4907
39.38	-48.7753				39.38	-47.0793				39.4	-41.9832
39.4	-43.4777				39.4	-42.208				39.42	-38.5503
39.42	-39.5642				39.42	-38.576				39.44	-35.8288
39.44	-36.5255				39.44	-35.7405				39.46	-33.6019
39.46	-34.078				39.46	-33.4478				39.48	-31.7369
39.48	-32.0552				39.48	-31.5455				39.5	-30.1494
39.5	-30.3533				39.5	-29.9368				39.6	-24.9331
39.5	-30.3533				39.5	-29.9368				39.7	-22.735
39.6	-24.8974				39.6	-24.6581				39.8	-22.7194
39.7	-22.6691				39.7	-22.2475				39.9	-24.2513
39.8	-22.5506				39.8	-21.9576				40	-27.5467
39.9	-24.0837				39.9	-23.7269				40.1	-33.5072
40	-27.5745				40	-27.3959				40.2	-43.8355
40.1	-33.5227				40.1	-33.4879				40.3	-68.0599
40.2	-43.1843				40.2	-43.8037				40.4	-55.0024
40.3	-64.2028				40.3	-66.5743				40.5	-41.877
40.4	-56.2301				40.4	-55.8152				40.6	-35.8618
40.5	-42.1603				40.5	-42.0998				40.7	-33.0645
40.6	-36.1676				40.6	-36.0911				40.8	-32.6246
40.7	-33.4971				40.7	-33.5707				40.9	-34.0312
40.8	-32.9388				40.8	-33.0955				41	-37.2183
40.9	-34.1452				40.9	-34.3142				41.1	-42.9677
41	-37.0374				41	-37.5242				41.2	-53.1285
41.1	-42.0322				41.1	-43.1347				41.3	-76.8894
41.2	-51.0641				41.2	-52.6279				41.4	-61.3769
41.3	-72.8536				41.3	-75.4148				41.5	-48.4214
41.4	-61.6771				41.4	-60.9089				41.6	-42.4363
41.5	-48.4959				41.5	-47.9716				41.7	-39.4835
41.6	-42.5856				41.6	-42.0915				41.8	-38.5934
41.7	-39.7219				41.7	-39.3249				41.9	-39.7266
41.8	-38.7962				41.8	-38.746				42	-42.8843
41.9	-39.5585				41.9	-39.9274				42.1	-48.5156
42	-42.2161				42	-42.7884				42.2	-58.7659
42.1	-47.4435				42.1	-47.9471				42.3	-83.1706
42.2	-57.1545				42.2	-57.6025				42.4	-64.1871
42.3	-79.546				42.3	-81.0501				42.5	-52.1264
42.4	-64.7569				42.4	-63.8379				42.6	-46.726
42.5	-52.4153				42.5	-52.0315				42.7	-44.3877
42.6	-46.3117				42.6	-46.7087				42.8	-43.8294
42.7	-43.2936				42.7	-44.2268				42.9	-45.0947
42.8	-42.5334				42.8	-43.6452				43	-48.4819
42.9	-43.6562				42.9	-44.8364				43.1	-54.2471
43	-46.7611				43	-47.866				43.2	-64.6125
43.1	-52.5416				43.1	-53.3353				43.3	-87.4614
43.2	-63.0008				43.2	-63.8201				43.4	-64.5331
43.3	-85.4398				43.3	-86.628				43.5	-53.7534
43.4	-65.8013				43.4	-66.4618				43.6	-48.5784
43.5	-54.3993				43.5	-55.7213				43.7	-46.5679
43.6	-49.1558				43.6	-50.3597				43.8	-46.5538
43.7	-46.9133				43.7	-47.7161				43.9	-48.3531
43.8	-46.5296				43.8	-46.9505				44	-52.3724
43.9	-47.992				43.9	-47.9219				44.1	-58.9731
44	-51.5395				44	-51.0248				44.2	-70.4913
44.1	-57.5274				44.1	-57.1018				44.3	-86.6857
44.2	-68.1055				44.2	-68.8342				44.4	-66.0921
44.3	-86.8191				44.3	-85.6487				44.5	-56.9078
44.4	-66.1949				44.4	-65.2526				44.6	-51.9725
44.5	-57.0507				44.5	-55.6465				44.7	-49.5945
44.6	-52.5346				44.6	-50.7116				44.8	-49.465
44.7	-50.4541				44.7	-48.6404				44.9	-51.1484
44.8	-50.3351				44.8	-48.7111				45	-54.9595
44.9	-51.9439				44.9	-50.6545				45.1	-62.3631
45	-55.3704				45	-55.0061				45.2	-77.4241
45.1	-61.8483				45.1	-62.8341				45.3	-80.987
45.2	-74.9403				45.2	-77.6637				45.4	-65.3156
45.3	-85.6509				45.3	-82.326				45.5	-58.5745
45.4	-67.3466				45.4	-65.8326				45.6	-54.9019
45.5	-59.2858				45.5	-58.5084				45.7	-53.361
45.6	-55.2424				45.6	-54.731				45.8	-53.8612
45.7	-53.4949				45.7	-52.9478				45.9	-55.7146
45.8	-53.6246				45.8	-53.4247				46	-59.1494
45.9	-55.9978				45.9	-56.2311				46.1	-67.0244
46	-60.9986				46	-60.7493				46.2	-84.2709
46.1	-69.0879				46.1	-67.9534				46.3	-75.9802
46.2	-82.8745				46.2	-82.2361				46.4	-65.6551
46.3	-79.932				46.3	-75.2725				46.5	-61.1765
46.4	-66.3636				46.4	-62.1503				46.6	-59.1393
46.5	-60.1248				46.5	-56.2452				46.7	-58.8165
46.6	-56.7963				46.6	-54.6822				46.8	-59.2289
46.7	-55.8167				46.7	-55.7853				46.9	-60.0888
46.8	-57.3316				46.8	-59.5069				47	-68.474
46.9	-60.8868				46.9	-65.4329				47.1	-101.466
47	-66.5681				47	-73.7995				47.2	-82.9599
47.1	-77.3591				47.1	-88.0047				47.3	-78.5864
47.2	-82.5743				47.2	-81.244				47.4	-76.1307
47.3	-69.2557				47.3	-75.8381				47.5	-75.4833
47.4	-62.7237				47.4	-72.6658				47.6	-76.062
47.5	-59.4239				47.5	-71.5244				47.7	-76.1996
47.6	-58.8917				47.6	-73.1706				47.8	-76.0038
47.7	-60.106				47.7	-78.8261				47.9	-77.551
47.8	-62.2826				47.8	-86.0888				48	-81.062
47.9	-66.1989				47.9	-79.6442
48	-71.0884				48	-79.7219
