# Supplementary material for: A novel gyroscope based on the slow surface acoustic wave in a phononic metamaterial
Source: Microsyst Nanoeng. 2024 Nov 14;10:169. doi: 10.1038/s41378-024-00787-1 (PMC11564662; doi:10.1038/s41378-024-00787-1)
Supplement: Supplementary file 10 — supplementary_data6_phase_shift [file 41378_2024_787_MOESM10_ESM.xlsx]

## Sheet: phase shift
Model	delaylines.mph
Version	COMSOL 6.0.0.318
38.6MHz,11cell PM																38.66MHz,11cell PM																38.66MHz,50cell PM
No rotation			0.0001ω			0.0002ω			0.0003ω			0.0004ω				No rotation			0.0001ω			0.0002ω			0.0003ω			0.0004ω				No rotation			0.0001ω			0.0002ω			0.0003ω			0.0004ω
freq(MHz)	es.V0_3(V)		freq(MHz)	es.V0_3(V)		freq(MHz)	es.V0_3(V)		freq(MHz)	es.V0_3(V)		freq(MHz)	es.V0_3(V)			freq(MHz)	es.V0_3(V)		freq(MHz)	es.V0_3(V)		freq(MHz)	es.V0_3(V)		freq(MHz)	es.V0_3(V)		freq(MHz)	es.V0_3(V)			freq(MHz)	es.V0_3(V)		freq(MHz)	es.V0_3(V)		freq(MHz)	es.V0_3(V)		freq(MHz)	es.V0_3(V)		freq(MHz)	es.V0_3(V)
0	0.120993		0	0.131923		0	0.144917		0	0.151527		0	0.164952			0	-0.0126033		0	-0.0786386		0	-0.129227		0	-0.17032		0	-0.179659			0	-0.170956		0	-0.179231		0	-0.0142974		0	0.135033		0	0.00605981
0.01	0.118494		0.01	0.12949		0.01	0.142591		0.01	0.149296		0.01	0.162891			0.01	-0.0101061		0.01	-0.076398		0.01	-0.127467		0.01	-0.169224		0.01	-0.179432			0.01	-0.169508		0.01	-0.179897		0.01	-0.0159811		0.01	0.134707		0.01	0.00522105
0.02	0.115983		0.02	0.127044		0.02	0.140251		0.02	0.147051		0.02	0.160814			0.02	-0.00760796		0.02	-0.0741498		0.02	-0.125695		0.02	-0.168111		0.02	-0.179187			0.02	-0.168042		0.02	-0.180544		0.02	-0.0176631		0.02	0.134367		0.02	0.00438176
0.03	0.11346		0.03	0.124585		0.03	0.137897		0.03	0.146333		0.03	0.158721			0.03	-0.00510901		0.03	-0.0718942		0.03	-0.12391		0.03	-0.166982		0.03	-0.178924			0.03	-0.16656		0.03	-0.181173		0.03	-0.0193433		0.03	0.134013		0.03	0.00354203
0.04	0.110926		0.04	0.123799		0.04	0.135529		0.04	0.144068		0.04	0.156612			0.04	-0.00260955		0.04	-0.0696314		0.04	-0.122112		0.04	-0.165836		0.04	-0.178644			0.04	-0.165062		0.04	-0.181785		0.04	-0.0210216		0.04	0.133647		0.04	0.00270195
0.05	0.108381		0.05	0.121324		0.05	0.133147		0.05	0.141789		0.05	0.154487			0.05	-0.000109832		0.05	-0.0673616		0.05	-0.120303		0.05	-0.164673		0.05	-0.178345			0.05	-0.163547		0.05	-0.182378		0.05	-0.0226979		0.05	0.133266		0.05	0.0018616
0.06	0.105825		0.06	0.118836		0.06	0.132386		0.06	0.139496		0.06	0.152347			0.06	0.0023899		0.06	-0.0650851		0.06	-0.118481		0.06	-0.163494		0.06	-0.178029			0.06	-0.162015		0.06	-0.182952		0.06	-0.0243718		0.06	0.132873		0.06	0.00102106
0.07	0.103259		0.07	0.116337		0.07	0.129986		0.07	0.137188		0.07	0.150191			0.07	0.00488939		0.07	-0.062802		0.07	-0.116648		0.07	-0.162299		0.07	-0.177694			0.07	-0.160467		0.07	-0.183509		0.07	-0.0260433		0.07	0.132466		0.07	0.000180425
0.08	0.100682		0.08	0.113826		0.08	0.127574		0.08	0.134867		0.08	0.148021			0.08	0.00738839		0.08	-0.0605127		0.08	-0.114803		0.08	-0.161087		0.08	-0.177343			0.08	-0.158903		0.08	-0.184047		0.08	-0.0277122		0.08	0.132046		0.08	-0.000660232
0.09	0.0980952		0.09	0.111304		0.09	0.12515		0.09	0.132533		0.09	0.145835			0.09	0.00988666		0.09	-0.0582174		0.09	-0.112946		0.09	-0.159859		0.09	-0.176973			0.09	-0.157324		0.09	-0.184567		0.09	-0.0293784		0.09	0.131613		0.09	-0.00150082
0.1	0.0954984		0.1	0.108771		0.1	0.122712		0.1	0.130185		0.1	0.143636			0.1	0.0123839		0.1	-0.0559162		0.1	-0.111078		0.1	-0.158615		0.1	-0.176585			0.1	-0.155728		0.1	-0.185068		0.1	-0.0310415		0.1	0.131167		0.1	-0.00234126
0.11	0.0928922		0.11	0.106227		0.11	0.120263		0.11	0.127824		0.11	0.141421			0.11	0.01488		0.11	-0.0536094		0.11	-0.109199		0.11	-0.157355		0.11	-0.17618			0.11	-0.154117		0.11	-0.185551		0.11	-0.0327016		0.11	0.130707		0.11	-0.00318147
0.12	0.0902766		0.12	0.103672		0.12	0.117801		0.12	0.125451		0.12	0.139193			0.12	0.0173745		0.12	-0.0512973		0.12	-0.107309		0.12	-0.15608		0.12	-0.175758			0.12	-0.152491		0.12	-0.186015		0.12	-0.0343585		0.12	0.130235		0.12	-0.00402136
0.13	0.087652		0.13	0.101107		0.13	0.115327		0.13	0.123065		0.13	0.136951			0.13	0.0198673		0.13	-0.04898		0.13	-0.105409		0.13	-0.154789		0.13	-0.175318			0.13	-0.150849		0.13	-0.186461		0.13	-0.0360118		0.13	0.129749		0.13	-0.00486085
0.14	0.0850187		0.14	0.0985315		0.14	0.112843		0.14	0.120666		0.14	0.134695			0.14	0.0223581		0.14	-0.0466578		0.14	-0.103497		0.14	-0.153482		0.14	-0.17486			0.14	-0.149193		0.14	-0.186888		0.14	-0.0376616		0.14	0.129251		0.14	-0.00569985
0.15	0.0823768		0.15	0.0959463		0.15	0.110346		0.15	0.118256		0.15	0.132425			0.15	0.0248467		0.15	-0.044331		0.15	-0.101576		0.15	-0.15216		0.15	-0.174385			0.15	-0.147521		0.15	-0.187296		0.15	-0.0393076		0.15	0.128739		0.15	-0.00653828
0.16	0.0797268		0.16	0.0933516		0.16	0.107839		0.16	0.115834		0.16	0.130143			0.16	0.0273328		0.16	-0.0419998		0.16	-0.0996442		0.16	-0.150823		0.16	-0.173892			0.16	-0.145834		0.16	-0.187685		0.16	-0.0409497		0.16	0.128215		0.16	-0.00737605
0.17	0.0770687		0.17	0.0907475		0.17	0.105321		0.17	0.1134		0.17	0.127847			0.17	0.0298162		0.17	-0.0396643		0.17	-0.0977025		0.17	-0.149471		0.17	-0.173382			0.17	-0.144133		0.17	-0.188056		0.17	-0.0425877		0.17	0.127678		0.17	-0.00821309
0.18	0.0744029		0.18	0.0881343		0.18	0.102792		0.18	0.110955		0.18	0.125539			0.18	0.0322966		0.18	-0.0373249		0.18	-0.0957511		0.18	-0.148104		0.18	-0.172854			0.18	-0.142418		0.18	-0.188408		0.18	-0.0442215		0.18	0.127128		0.18	-0.00904931
0.19	0.0717297		0.19	0.0855124		0.19	0.100253		0.19	0.108499		0.19	0.123218			0.19	0.0347738		0.19	-0.0349817		0.19	-0.0937901		0.19	-0.146722		0.19	-0.17231			0.19	-0.140688		0.19	-0.188741		0.19	-0.0458508		0.19	0.126565		0.19	-0.00988462
0.2	0.0690494		0.2	0.0828819		0.2	0.0977045		0.2	0.106031		0.2	0.120884			0.2	0.0372474		0.2	-0.032635		0.2	-0.0918197		0.2	-0.146279		0.2	-0.171748			0.2	-0.138945		0.2	-0.189056		0.2	-0.0474755		0.2	0.12599		0.2	-0.0107189
0.21	0.0663621		0.21	0.0802431		0.21	0.0951458		0.21	0.103554		0.21	0.118539			0.21	0.0397174		0.21	-0.0302851		0.21	-0.0898401		0.21	-0.144878		0.21	-0.171169			0.21	-0.137187		0.21	-0.189351		0.21	-0.0490955		0.21	0.125402		0.21	-0.0115522
0.22	0.0636681		0.22	0.0775962		0.22	0.0925777		0.22	0.101066		0.22	0.116182			0.22	0.0421834		0.22	-0.029536		0.22	-0.0878515		0.22	-0.143462		0.22	-0.170572			0.22	-0.135416		0.22	-0.189627		0.22	-0.0507105		0.22	0.124801		0.22	-0.0123843
0.23	0.0609679		0.23	0.0749416		0.23	0.0900002		0.23	0.0985674		0.23	0.113813			0.23	0.0446452		0.23	-0.0271821		0.23	-0.0858542		0.23	-0.142032		0.23	-0.169959			0.23	-0.133631		0.23	-0.189885		0.23	-0.0523205		0.23	0.124188		0.23	-0.0132152
0.24	0.0582615		0.24	0.0722796		0.24	0.0874138		0.24	0.0960594		0.24	0.111432			0.24	0.0471025		0.24	-0.0248255		0.24	-0.0838483		0.24	-0.140588		0.24	-0.169329			0.24	-0.131833		0.24	-0.190123		0.24	-0.0539253		0.24	0.123563		0.24	-0.0140447
0.25	0.0555493		0.25	0.0696102		0.25	0.0848186		0.25	0.0935417		0.25	0.109041			0.25	0.049555		0.25	-0.0224664		0.25	-0.081834		0.25	-0.139129		0.25	-0.168682			0.25	-0.130021		0.25	-0.190343		0.25	-0.0555247		0.25	0.122925		0.25	-0.0148728
0.26	0.0528315		0.26	0.066934		0.26	0.0822149		0.26	0.0910147		0.26	0.106639			0.26	0.0520027		0.26	-0.0201051		0.26	-0.0798115		0.26	-0.137657		0.26	-0.168017			0.26	-0.128197		0.26	-0.190543		0.26	-0.0571185		0.26	0.122275		0.26	-0.0156995
0.27	0.0501085		0.27	0.064251		0.27	0.079603		0.27	0.0884786		0.27	0.104226			0.27	0.0544451		0.27	-0.0177418		0.27	-0.077781		0.27	-0.136171		0.27	-0.167337			0.27	-0.12636		0.27	-0.190725		0.27	-0.0587066		0.27	0.121613		0.27	-0.0165245
0.28	0.0473804		0.28	0.0615616		0.28	0.0769832		0.28	0.0859337		0.28	0.101802			0.28	0.0568821		0.28	-0.0153767		0.28	-0.0771326		0.28	-0.134671		0.28	-0.166639			0.28	-0.12451		0.28	-0.190887		0.28	-0.0602888		0.28	0.120939		0.28	-0.017348
0.29	0.0446476		0.29	0.0588661		0.29	0.0743556		0.29	0.0833801		0.29	0.0993686			0.29	0.0593134		0.29	-0.0130101		0.29	-0.0750919		0.29	-0.133158		0.29	-0.165925			0.29	-0.122647		0.29	-0.19103		0.29	-0.0618651		0.29	0.120252		0.29	-0.0181697
0.3	0.0419103		0.3	0.0561646		0.3	0.0717206		0.3	0.0808182		0.3	0.0969251			0.3	0.0617388		0.3	-0.0106421		0.3	-0.0730437		0.3	-0.131632		0.3	-0.165194			0.3	-0.120773		0.3	-0.191154		0.3	-0.0634351		0.3	0.119554		0.3	-0.0189895
0.31	0.0391689		0.31	0.0534576		0.31	0.0690785		0.31	0.0782483		0.31	0.0944718			0.31	0.064158		0.31	-0.00827315		0.31	-0.0709882		0.31	-0.130092		0.31	-0.164446			0.31	-0.118886		0.31	-0.191259		0.31	-0.0649988		0.31	0.118843		0.31	-0.0198075
0.32	0.0364235		0.32	0.0507452		0.32	0.0664294		0.32	0.0756705		0.32	0.0920092			0.32	0.0665708		0.32	-0.00590332		0.32	-0.0689256		0.32	-0.12854		0.32	-0.163683			0.32	-0.116988		0.32	-0.191345		0.32	-0.0665559		0.32	0.118121		0.32	-0.0206235
0.33	0.0336745		0.33	0.0480277		0.33	0.0637737		0.33	0.0730851		0.33	0.0895373			0.33	0.0689769		0.33	-0.0035329		0.33	-0.0668561		0.33	-0.126974		0.33	-0.162902			0.33	-0.115077		0.33	-0.191412		0.33	-0.0681065		0.33	0.117387		0.33	-0.0214374
0.34	0.0309221		0.34	0.0453054		0.34	0.0611116		0.34	0.0704925		0.34	0.0870564			0.34	0.0713761		0.34	-0.00116213		0.34	-0.0647799		0.34	-0.125396		0.34	-0.162106			0.34	-0.113155		0.34	-0.191459		0.34	-0.0696502		0.34	0.116641		0.34	-0.0222492
0.35	0.0281667		0.35	0.0425786		0.35	0.0584434		0.35	0.0678927		0.35	0.0845669			0.35	0.0737682		0.35	0.00120875		0.35	-0.0626972		0.35	-0.123805		0.35	-0.161293			0.35	-0.111222		0.35	-0.191488		0.35	-0.0711869		0.35	0.115883		0.35	-0.0230588
0.36	0.0254084		0.36	0.0398476		0.36	0.0557694		0.36	0.0652862		0.36	0.0820689			0.36	0.0761529		0.36	0.00357952		0.36	-0.0606083		0.36	-0.122202		0.36	-0.160464			0.36	-0.109278		0.36	-0.191497		0.36	-0.0727166		0.36	0.115114		0.36	-0.023866
0.37	0.0226475		0.37	0.0371125		0.37	0.0530898		0.37	0.0626732		0.37	0.0795627			0.37	0.07853		0.37	0.00594993		0.37	-0.0585133		0.37	-0.120587		0.37	-0.159619			0.37	-0.107323		0.37	-0.191487		0.37	-0.0742389		0.37	0.114334		0.37	-0.0246709
0.38	0.0198845		0.38	0.0343738		0.38	0.0504048		0.38	0.0600539		0.38	0.0770486			0.38	0.0808993		0.38	0.00831974		0.38	-0.0564125		0.38	-0.11896		0.38	-0.158759			0.38	-0.105357		0.38	-0.191458		0.38	-0.0757538		0.38	0.113541		0.38	-0.0254733
0.39	0.0171194		0.39	0.0316316		0.39	0.0477149		0.39	0.0574286		0.39	0.0745267			0.39	0.0832604		0.39	0.0106887		0.39	-0.054306		0.39	-0.11732		0.39	-0.157882			0.39	-0.103381		0.39	-0.19141		0.39	-0.0772612		0.39	0.112738		0.39	-0.0262732
0.4	0.0143526		0.4	0.0288862		0.4	0.0450201		0.4	0.0547976		0.4	0.0719974			0.4	0.0856133		0.4	0.0130566		0.4	-0.0521941		0.4	-0.115669		0.4	-0.156989			0.4	-0.101394		0.4	-0.191343		0.4	-0.0787608		0.4	0.111923		0.4	-0.0270704
0.41	0.0115843		0.41	0.026138		0.41	0.0423209		0.41	0.052161		0.41	0.0694609			0.41	0.0879575		0.41	0.0154232		0.41	-0.050077		0.41	-0.114007		0.41	-0.156081			0.41	-0.0993972		0.41	-0.191257		0.41	-0.0802526		0.41	0.111097		0.41	-0.0278649
0.42	0.00881496		0.42	0.0233871		0.42	0.0396174		0.42	0.0495193		0.42	0.0669174			0.42	0.090293		0.42	0.0177883		0.42	-0.0479548		0.42	-0.112333		0.42	-0.155157			0.42	-0.0973904		0.42	-0.191151		0.42	-0.0817363		0.42	0.11026		0.42	-0.0286566
0.43	0.00604469		0.43	0.0206339		0.43	0.03691		0.43	0.0468726		0.43	0.0643673			0.43	0.0926195		0.43	0.0201516		0.43	-0.0458279		0.43	-0.110648		0.43	-0.154218			0.43	-0.0953738		0.43	-0.191026		0.43	-0.0832119		0.43	0.109412		0.43	-0.0294455
0.44	0.00327382		0.44	0.0178786		0.44	0.0341989		0.44	0.0442212		0.44	0.0618107			0.44	0.0949366		0.44	0.0225129		0.44	-0.0436964		0.44	-0.108952		0.44	-0.153263			0.44	-0.0933477		0.44	-0.190883		0.44	-0.0846791		0.44	0.108553		0.44	-0.0302314
0.45	0.000502618		0.45	0.0151216		0.45	0.0314843		0.45	0.0415654		0.45	0.0592479			0.45	0.0972443		0.45	0.0248719		0.45	-0.0415605		0.45	-0.107244		0.45	-0.152293			0.45	-0.0913123		0.45	-0.19072		0.45	-0.0861379		0.45	0.107684		0.45	-0.0310143
0.46	-0.00226863		0.46	0.012363		0.46	0.0287666		0.46	0.0389055		0.46	0.0566792			0.46	0.0995423		0.46	0.0272284		0.46	-0.0394204		0.46	-0.105527		0.46	-0.151308			0.46	-0.0892678		0.46	-0.190538		0.46	-0.0875881		0.46	0.106803		0.46	-0.0317941
0.47	-0.00503966		0.47	0.00960322		0.47	0.026046		0.47	0.0362416		0.47	0.0541049			0.47	0.10183		0.47	0.0295822		0.47	-0.0372765		0.47	-0.103798		0.47	-0.150307			0.47	-0.0872143		0.47	-0.190337		0.47	-0.0890294		0.47	0.105912		0.47	-0.0325707
0.48	-0.00781018		0.48	0.00684246		0.48	0.0233229		0.48	0.0335741		0.48	0.0515251			0.48	0.104108		0.48	0.0319331		0.48	-0.0351287		0.48	-0.102059		0.48	-0.149292			0.48	-0.0851521		0.48	-0.190117		0.48	-0.0904619		0.48	0.10501		0.48	-0.0333441
0.49	-0.0105799		0.49	0.00408102		0.49	0.0205974		0.49	0.0309033		0.49	0.0489402			0.49	0.106376		0.49	0.0342807		0.49	-0.0329775		0.49	-0.10031		0.49	-0.148262			0.49	-0.0830813		0.49	-0.189878		0.49	-0.0918854		0.49	0.104097		0.49	-0.0341141
0.5	-0.0133486		0.5	0.00131917		0.5	0.0178698		0.5	0.0282294		0.5	0.0463504			0.5	0.108632		0.5	0.036625		0.5	-0.030823		0.5	-0.0985514		0.5	-0.147216			0.5	-0.0810023		0.5	-0.18962		0.5	-0.0932997		0.5	0.103175		0.5	-0.0348807
0.51	-0.0161159		0.51	-0.00144282		0.51	0.0151404		0.51	0.0255526		0.51	0.0437559			0.51	0.110878		0.51	0.0389655		0.51	-0.0286654		0.51	-0.0967825		0.51	-0.146156			0.51	-0.0789152		0.51	-0.189343		0.51	-0.0947046		0.51	0.102241		0.51	-0.0356439
0.52	-0.0188817		0.52	-0.00420465		0.52	0.0124096		0.52	0.0228733		0.52	0.0411571			0.52	0.113113		0.52	0.0413022		0.52	-0.0265049		0.52	-0.0950039		0.52	-0.145082			0.52	-0.0768202		0.52	-0.189047		0.52	-0.0961		0.52	0.101298		0.52	-0.0364034
0.53	-0.0216455		0.53	-0.00696607		0.53	0.00967747		0.53	0.0201917		0.53	0.0385541			0.53	0.115337		0.53	0.0436347		0.53	-0.0243418		0.53	-0.0932159		0.53	-0.143993			0.53	-0.0747175		0.53	-0.188732		0.53	-0.0974859		0.53	0.100345		0.53	-0.0371594
0.54	-0.0244072		0.54	-0.0097268		0.54	0.00694439		0.54	0.0175081		0.54	0.0359473			0.54	0.117549		0.54	0.0459629		0.54	-0.0221762		0.54	-0.0914185		0.54	-0.142889			0.54	-0.0726073		0.54	-0.188398		0.54	-0.098862		0.54	0.0993812		0.54	-0.0379116
0.55	-0.0271664		0.55	-0.0124865		0.55	0.00421062		0.55	0.0148228		0.55	0.0333369			0.55	0.119749		0.55	0.0482865		0.55	-0.0200085		0.55	-0.089612		0.55	-0.141772			0.55	-0.0704899		0.55	-0.188046		0.55	-0.100228		0.55	0.0984077		0.55	-0.03866
0.56	-0.029923		0.56	-0.015245		0.56	0.00147643		0.56	0.0121359		0.56	0.0307232			0.56	0.121937		0.56	0.0506052		0.56	-0.0178387		0.56	-0.0877965		0.56	-0.14064			0.56	-0.0683654		0.56	-0.187675		0.56	-0.101584		0.56	0.0974245		0.56	-0.0394045
0.57	-0.0326765		0.57	-0.018002		0.57	-0.00125791		0.57	0.00944788		0.57	0.0281064			0.57	0.124113		0.57	0.0529189		0.57	-0.0156671		0.57	-0.0859722		0.57	-0.139494			0.57	-0.0662341		0.57	-0.187285		0.57	-0.10293		0.57	0.0964315		0.57	-0.0401451
0.58	-0.0354268		0.58	-0.0207572		0.58	-0.00399212		0.58	0.00675888		0.58	0.0254868			0.58	0.126277		0.58	0.0552273		0.58	-0.013494		0.58	-0.0841394		0.58	-0.138334			0.58	-0.0640961		0.58	-0.186876		0.58	-0.104266		0.58	0.0954288		0.58	-0.0408817
0.59	-0.0381735		0.59	-0.0235103		0.59	-0.00672594		0.59	0.00406921		0.59	0.0228646			0.59	0.128428		0.59	0.0575302		0.59	-0.0113195		0.59	-0.0822981		0.59	-0.13716			0.59	-0.0619518		0.59	-0.186448		0.59	-0.105591		0.59	0.0944166		0.59	-0.0416143
0.6	-0.0409164		0.6	-0.0262611		0.6	-0.00945908		0.6	0.00137913		0.6	0.0202402			0.6	0.130566		0.6	0.0598273		0.6	-0.00914393		0.6	-0.0804486		0.6	-0.135972			0.6	-0.0598012		0.6	-0.186002		0.6	-0.106011		0.6	0.093395		0.6	-0.0423426
0.61	-0.0436552		0.61	-0.0290092		0.61	-0.0121913		0.61	-0.00131109		0.61	0.0176137			0.61	0.132691		0.61	0.0621185		0.61	-0.00696741		0.61	-0.0785911		0.61	-0.134771			0.61	-0.0576447		0.61	-0.185537		0.61	-0.107323		0.61	0.092364		0.61	-0.0430667
0.62	-0.0463897		0.62	-0.0317544		0.62	-0.0149223		0.62	-0.00400118		0.62	0.0149855			0.62	0.134803		0.62	0.0644034		0.62	-0.00479019		0.62	-0.0767257		0.62	-0.133557			0.62	-0.0554824		0.62	-0.185054		0.62	-0.108623		0.62	0.0913238		0.62	-0.0437865
0.63	-0.0491195		0.63	-0.0344964		0.63	-0.0176517		0.63	-0.00669087		0.63	0.0123558			0.63	0.136901		0.63	0.0666819		0.63	-0.00261249		0.63	-0.0748526		0.63	-0.132329			0.63	-0.0533145		0.63	-0.184552		0.63	-0.109913		0.63	0.0902744		0.63	-0.0445019
0.64	-0.0518444		0.64	-0.037235		0.64	-0.0203795		0.64	-0.00937989		0.64	0.00972481			0.64	0.138986		0.64	0.0689537		0.64	-0.000434533		0.64	-0.072972		0.64	-0.131088			0.64	-0.0511414		0.64	-0.184032		0.64	-0.111192		0.64	0.089216		0.64	-0.0452129
0.65	-0.0545641		0.65	-0.0399699		0.65	-0.0231051		0.65	-0.012068		0.65	0.00709287			0.65	0.141057		0.65	0.0712186		0.65	0.00174347		0.65	-0.0710842		0.65	-0.129833			0.65	-0.0489631		0.65	-0.183493		0.65	-0.11246		0.65	0.0881487		0.65	-0.0459194
0.66	-0.0572783		0.66	-0.0427008		0.66	-0.0258285		0.66	-0.0147548		0.66	0.00446023			0.66	0.143113		0.66	0.0734764		0.66	0.0039213		0.66	-0.0691892		0.66	-0.128566			0.66	-0.0467799		0.66	-0.182936		0.66	-0.113716		0.66	0.0870726		0.66	-0.0466212
0.67	-0.0599869		0.67	-0.0454274		0.67	-0.0285493		0.67	-0.0174402		0.67	0.00182713			0.67	0.145156		0.67	0.0757269		0.67	0.00609873		0.67	-0.0672873		0.67	-0.127286			0.67	-0.044592		0.67	-0.182361		0.67	-0.114961		0.67	0.0859878		0.67	-0.0473184
0.68	-0.0626894		0.68	-0.0481495		0.68	-0.0312672		0.68	-0.0201239		0.68	-0.000806142			0.68	0.147184		0.68	0.0779698		0.68	0.00827556		0.68	-0.0653787		0.68	-0.125993			0.68	-0.0423997		0.68	-0.181767		0.68	-0.116195		0.68	0.0848944		0.68	-0.0480109
0.69	-0.0653856		0.69	-0.0508667		0.69	-0.033982		0.69	-0.0228055		0.69	-0.00343934			0.69	0.149197		0.69	0.0802049		0.69	0.0104516		0.69	-0.0634635		0.69	-0.124688			0.69	-0.0402032		0.69	-0.181156		0.69	-0.117417		0.69	0.0837924		0.69	-0.0486986
0.7	-0.0680754		0.7	-0.0535789		0.7	-0.0366934		0.7	-0.0254849		0.7	-0.00607219			0.7	0.151195		0.7	0.0824319		0.7	0.0126265		0.7	-0.061542		0.7	-0.12337			0.7	-0.0380026		0.7	-0.180957		0.7	-0.118627		0.7	0.0826822		0.7	-0.0493814
0.71	-0.0707583		0.71	-0.0562857		0.71	-0.0394012		0.71	-0.0281617		0.71	-0.00870443			0.71	0.153178		0.71	0.0846508		0.71	0.0148002		0.71	-0.0596144		0.71	-0.12204			0.71	-0.0357982		0.71	-0.180321		0.71	-0.119825		0.71	0.0815636		0.71	-0.0500592
0.72	-0.0734341		0.72	-0.0589869		0.72	-0.042105		0.72	-0.0308357		0.72	-0.0113358			0.72	0.155146		0.72	0.0868611		0.72	0.0169724		0.72	-0.0576808		0.72	-0.120697			0.72	-0.0335903		0.72	-0.179668		0.72	-0.121011		0.72	0.0804369		0.72	-0.0507321
0.73	-0.0761026		0.73	-0.0616821		0.73	-0.0448046		0.73	-0.0335066		0.73	-0.013966			0.73	0.157098		0.73	0.0890628		0.73	0.0191429		0.73	-0.0557414		0.73	-0.119343			0.73	-0.0313789		0.73	-0.178996		0.73	-0.122186		0.73	0.0793021		0.73	-0.0513999
0.74	-0.0787635		0.74	-0.0643712		0.74	-0.0474997		0.74	-0.0361742		0.74	-0.0165949			0.74	0.159035		0.74	0.0912556		0.74	0.0213115		0.74	-0.0537964		0.74	-0.117976			0.74	-0.0291645		0.74	-0.178307		0.74	-0.123348		0.74	0.0781594		0.74	-0.0520625
0.75	-0.0814165		0.75	-0.0670539		0.75	-0.05019		0.75	-0.0388381		0.75	-0.0192221			0.75	0.160955		0.75	0.0934392		0.75	0.023478		0.75	-0.0518461		0.75	-0.116598			0.75	-0.0269471		0.75	-0.177599		0.75	-0.124497		0.75	0.0770089		0.75	-0.0527199
0.76	-0.0840614		0.76	-0.0697299		0.76	-0.0528754		0.76	-0.0414982		0.76	-0.0218473			0.76	0.16286		0.76	0.0956135		0.76	0.0256421		0.76	-0.0498906		0.76	-0.115208			0.76	-0.024727		0.76	-0.176874		0.76	-0.125635		0.76	0.0758507		0.76	-0.0533721
0.77	-0.0866978		0.77	-0.0723989		0.77	-0.0555554		0.77	-0.0441541		0.77	-0.0244704			0.77	0.164748		0.77	0.0977782		0.77	0.0278037		0.77	-0.04793		0.77	-0.113807			0.77	-0.0225045		0.77	-0.176131		0.77	-0.126759		0.77	0.0746849		0.77	-0.0540189
0.78	-0.0893256		0.78	-0.0750606		0.78	-0.0582299		0.78	-0.0468056		0.78	-0.027091			0.78	0.16662		0.78	0.0999332		0.78	0.0299624		0.78	-0.0459647		0.78	-0.112394			0.78	-0.0202797		0.78	-0.175371		0.78	-0.127871		0.78	0.0735117		0.78	-0.0546604
0.79	-0.0919445		0.79	-0.0777149		0.79	-0.0608986		0.79	-0.0494524		0.79	-0.029709			0.79	0.168475		0.79	0.102078		0.79	0.0321182		0.79	-0.0439948		0.79	-0.11097			0.79	-0.0180529		0.79	-0.174593		0.79	-0.12897		0.79	0.0723311		0.79	-0.0552963
0.8	-0.0945542		0.8	-0.0803614		0.8	-0.0635612		0.8	-0.0520943		0.8	-0.0323239			0.8	0.170313		0.8	0.104213		0.8	0.0342708		0.8	-0.0420205		0.8	-0.109535			0.8	-0.0158243		0.8	-0.173798		0.8	-0.130057		0.8	0.0711432		0.8	-0.0559268
0.81	-0.0971544		0.81	-0.0829998		0.81	-0.0662174		0.81	-0.054731		0.81	-0.0349356			0.81	0.172135		0.81	0.106337		0.81	0.0364199		0.81	-0.040042		0.81	-0.108089			0.81	-0.0135941		0.81	-0.172985		0.81	-0.13113		0.81	0.0699483		0.81	-0.0565516
0.82	-0.0997449		0.82	-0.0856299		0.82	-0.068867		0.82	-0.0573621		0.82	-0.0375438			0.82	0.173939		0.82	0.108451		0.82	0.0385654		0.82	-0.0380595		0.82	-0.106632			0.82	-0.0113625		0.82	-0.172155		0.82	-0.13219		0.82	0.0687463		0.82	-0.0571708
0.83	-0.102325		0.83	-0.0882515		0.83	-0.0715097		0.83	-0.0599876		0.83	-0.0401483			0.83	0.175725		0.83	0.110554		0.83	0.0407071		0.83	-0.0360732		0.83	-0.105164			0.83	-0.00912979		0.83	-0.171308		0.83	-0.133237		0.83	0.0675375		0.83	-0.0577842
0.84	-0.104896		0.84	-0.0908643		0.84	-0.0741453		0.84	-0.062607		0.84	-0.0427488			0.84	0.177494		0.84	0.112646		0.84	0.0428446		0.84	-0.0340833		0.84	-0.103686			0.84	-0.00689617		0.84	-0.170443		0.84	-0.134271		0.84	0.0663219		0.84	-0.0583919
0.85	-0.107455		0.85	-0.0934679		0.85	-0.0767735		0.85	-0.0652202		0.85	-0.0453449			0.85	0.179246		0.85	0.114726		0.85	0.0449779		0.85	-0.03209		0.85	-0.102198			0.85	-0.00466187		0.85	-0.169562		0.85	-0.135291		0.85	0.0650997		0.85	-0.0589938
0.86	-0.110005		0.86	-0.0960623		0.86	-0.0793939		0.86	-0.0678269		0.86	-0.0479366			0.86	0.180979		0.86	0.116795		0.86	0.0471067		0.86	-0.0300934		0.86	-0.100699			0.86	-0.0024271		0.86	-0.168663		0.86	-0.136298		0.86	0.063871		0.86	-0.0595897
0.87	-0.112543		0.87	-0.098647		0.87	-0.0820065		0.87	-0.0704268		0.87	-0.0505234			0.87	0.182694		0.87	0.118853		0.87	0.0492308		0.87	-0.0280939		0.87	-0.0991902			0.87	-0.000192083		0.87	-0.167748		0.87	-0.137291		0.87	0.0626359		0.87	-0.0601797
0.88	-0.115069		0.88	-0.101222		0.88	-0.0846108		0.88	-0.0730196		0.88	-0.0531052			0.88	0.184391		0.88	0.120898		0.88	0.0513499		0.88	-0.0260915		0.88	-0.0976716			0.88	0.00204295		0.88	-0.166816		0.88	-0.13827		0.88	0.0613945		0.88	-0.0607637
0.89	-0.117585		0.89	-0.103787		0.89	-0.0872067		0.89	-0.0756052		0.89	-0.0556817			0.89	0.18607		0.89	0.122931		0.89	0.053464		0.89	-0.0240866		0.89	-0.0961432			0.89	0.00427778		0.89	-0.165867		0.89	-0.139236		0.89	0.060147		0.89	-0.0613416
0.9	-0.120088		0.9	-0.106341		0.9	-0.0897938		0.9	-0.0781832		0.9	-0.0582526			0.9	0.18773		0.9	0.124953		0.9	0.0555726		0.9	-0.0220792		0.9	-0.0946051			0.9	0.00651218		0.9	-0.164902		0.9	-0.140187		0.9	0.0588935		0.9	-0.0619133
0.91	-0.12258		0.91	-0.108885		0.91	-0.092372		0.91	-0.0807533		0.91	-0.0608177			0.91	0.189371		0.91	0.126961		0.91	0.0576757		0.91	-0.0200696		0.91	-0.0930576			0.91	0.00874593		0.91	-0.16392		0.91	-0.141125		0.91	0.057634		0.91	-0.0624789
0.92	-0.125059		0.92	-0.111417		0.92	-0.0949409		0.92	-0.0833154		0.92	-0.0633768			0.92	0.190994		0.92	0.128957		0.92	0.0597731		0.92	-0.018058		0.92	-0.0915008			0.92	0.0109788		0.92	-0.162922		0.92	-0.142048		0.92	0.0563689		0.92	-0.0630382
0.93	-0.127526		0.93	-0.113939		0.93	-0.0975004		0.93	-0.0858692		0.93	-0.0659294			0.93	0.192597		0.93	0.13094		0.93	0.0618645		0.93	-0.0160446		0.93	-0.0899349			0.93	0.0132106		0.93	-0.161908		0.93	-0.142958		0.93	0.0550981		0.93	-0.0635912
0.94	-0.12998		0.94	-0.116449		0.94	-0.10005		0.94	-0.0884144		0.94	-0.0684755			0.94	0.194181		0.94	0.13291		0.94	0.0639496		0.94	-0.0140296		0.94	-0.0883599			0.94	0.015441		0.94	-0.160877		0.94	-0.143853		0.94	0.0538217		0.94	-0.0641379
0.95	-0.132421		0.95	-0.118948		0.95	-0.10259		0.95	-0.0909507		0.95	-0.0710148			0.95	0.195745		0.95	0.134867		0.95	0.0660284		0.95	-0.0120132		0.95	-0.0867761			0.95	0.0176699		0.95	-0.15983		0.95	-0.144733		0.95	0.05254		0.95	-0.0646781
0.96	-0.134849		0.96	-0.121435		0.96	-0.105119		0.96	-0.0934779		0.96	-0.0735469			0.96	0.19729		0.96	0.13681		0.96	0.0681006		0.96	-0.00999565		0.96	-0.0851837			0.96	0.0198971		0.96	-0.158767		0.96	-0.145599		0.96	0.0512531		0.96	-0.0652119
0.97	-0.137263		0.97	-0.123909		0.97	-0.107638		0.97	-0.0959958		0.97	-0.0760717			0.97	0.198815		0.97	0.138739		0.97	0.070166		0.97	-0.00797704		0.97	-0.0835827			0.97	0.0221222		0.97	-0.157689		0.97	-0.146451		0.97	0.049961		0.97	-0.0657392
0.98	-0.139663		0.98	-0.126372		0.98	-0.110146		0.98	-0.0985041		0.98	-0.0785888			0.98	0.200321		0.98	0.140655		0.98	0.0722244		0.98	-0.00595765		0.98	-0.0819733			0.98	0.0243452		0.98	-0.156594		0.98	-0.147288		0.98	0.0486639		0.98	-0.0662598
0.99	-0.14205		0.99	-0.128821		0.99	-0.112643		0.99	-0.101003		0.99	-0.0810982			0.99	0.201806		0.99	0.142557		0.99	0.0742755		0.99	-0.00393765		0.99	-0.0803558			0.99	0.0265657		0.99	-0.155484		0.99	-0.14811		0.99	0.0473619		0.99	-0.0667739
1	-0.144422		1	-0.131258		1	-0.115129		1	-0.103491		1	-0.0835994			1	0.203271		1	0.144444		1	0.0763192		1	-0.00191726		1	-0.0787302			1	0.0287836		1	-0.154359		1	-0.148917		1	0.0460552		1	-0.0672813
1.01	-0.14678		1.01	-0.133681		1.01	-0.117604		1.01	-0.105969		1.01	-0.0860922			1.01	0.204716		1.01	0.146317		1.01	0.0783553		1.01	0.000103319		1.01	-0.0770968			1.01	0.0309985		1.01	-0.153218		1.01	-0.14971		1.01	0.044744		1.01	-0.0677819
1.02	-0.149124		1.02	-0.136092		1.02	-0.120066		1.02	-0.108436		1.02	-0.0885764			1.02	0.20614		1.02	0.148175		1.02	0.0803835		1.02	0.00212389		1.02	-0.0754556			1.02	0.0332104		1.02	-0.152061		1.02	-0.150487		1.02	0.0434282		1.02	-0.0682758
1.03	-0.151452		1.03	-0.138488		1.03	-0.122517		1.03	-0.110893		1.03	-0.0910518			1.03	0.207544		1.03	0.150018		1.03	0.0824037		1.03	0.00414425		1.03	-0.0738069			1.03	0.035419		1.03	-0.15089		1.03	-0.15125		1.03	0.0421081		1.03	-0.0687628
1.04	-0.153765		1.04	-0.140871		1.04	-0.124955		1.04	-0.113338		1.04	-0.0935181			1.04	0.208927		1.04	0.151847		1.04	0.0844157		1.04	0.00616419		1.04	-0.0721508			1.04	0.037624		1.04	-0.149703		1.04	-0.151997		1.04	0.0407838		1.04	-0.069243
1.05	-0.156063		1.05	-0.14324		1.05	-0.127381		1.05	-0.115772		1.05	-0.095975			1.05	0.210289		1.05	0.15366		1.05	0.0864192		1.05	0.00818352		1.05	-0.0704875			1.05	0.0398252		1.05	-0.148501		1.05	-0.152729		1.05	0.0394554		1.05	-0.0697163
1.06	-0.158345		1.06	-0.145594		1.06	-0.129794		1.06	-0.118195		1.06	-0.0984223			1.06	0.21163		1.06	0.155458		1.06	0.0884141		1.06	0.010202		1.06	-0.0688172			1.06	0.0420225		1.06	-0.147285		1.06	-0.153446		1.06	0.038123		1.06	-0.0701825
1.07	-0.160612		1.07	-0.147934		1.07	-0.132194		1.07	-0.120606		1.07	-0.10086			1.07	0.21295		1.07	0.15724		1.07	0.0904002		1.07	0.0122195		1.07	-0.06714			1.07	0.0442155		1.07	-0.146054		1.07	-0.154147		1.07	0.0367869		1.07	-0.0706418
1.08	-0.162862		1.08	-0.150259		1.08	-0.134581		1.08	-0.123004		1.08	-0.103287			1.08	0.214248		1.08	0.159007		1.08	0.0923772		1.08	0.0142358		1.08	-0.065456			1.08	0.0464042		1.08	-0.144808		1.08	-0.154833		1.08	0.035447		1.08	-0.071094
1.09	-0.165096		1.09	-0.152569		1.09	-0.136955		1.09	-0.125391		1.09	-0.105704			1.09	0.215525		1.09	0.160757		1.09	0.0943449		1.09	0.0162506		1.09	-0.0637655			1.09	0.0485882		1.09	-0.143548		1.09	-0.155504		1.09	0.0341037		1.09	-0.0715391
1.1	-0.167313		1.1	-0.154863		1.1	-0.139314		1.1	-0.127765		1.1	-0.108111			1.1	0.216781		1.1	0.162492		1.1	0.0963032		1.1	0.0182638		1.1	-0.0620687			1.1	0.0507673		1.1	-0.142273		1.1	-0.156159		1.1	0.0327569		1.1	-0.071977
1.11	-0.169514		1.11	-0.157143		1.11	-0.14166		1.11	-0.130126		1.11	-0.110506			1.11	0.218015		1.11	0.16421		1.11	0.0982519		1.11	0.0202752		1.11	-0.0603656			1.11	0.0529414		1.11	-0.140984		1.11	-0.156799		1.11	0.0314068		1.11	-0.0724077
1.12	-0.171698		1.12	-0.159406		1.12	-0.143992		1.12	-0.132474		1.12	-0.112891			1.12	0.219227		1.12	0.165912		1.12	0.100191		1.12	0.0222846		1.12	-0.0586565			1.12	0.0551102		1.12	-0.139681		1.12	-0.157422		1.12	0.0300536		1.12	-0.0728312
1.13	-0.173865		1.13	-0.161654		1.13	-0.146309		1.13	-0.134808		1.13	-0.115264			1.13	0.220417		1.13	0.167597		1.13	0.10212		1.13	0.0242917		1.13	-0.0569415			1.13	0.0572734		1.13	-0.138364		1.13	-0.15803		1.13	0.0286974		1.13	-0.0732474
1.14	-0.176014		1.14	-0.163885		1.14	-0.148612		1.14	-0.13713		1.14	-0.117626			1.14	0.221585		1.14	0.169266		1.14	0.104038		1.14	0.0262964		1.14	-0.0552209			1.14	0.059431		1.14	-0.137034		1.14	-0.158623		1.14	0.0273383		1.14	-0.0736563
1.15	-0.178146		1.15	-0.1661		1.15	-0.1509		1.15	-0.139437		1.15	-0.119976			1.15	0.222731		1.15	0.170918		1.15	0.105947		1.15	0.0282985		1.15	-0.0534947			1.15	0.0615826		1.15	-0.135689		1.15	-0.159199		1.15	0.0259765		1.15	-0.0740578
1.16	-0.18026		1.16	-0.168299		1.16	-0.153172		1.16	-0.141731		1.16	-0.122314			1.16	0.223855		1.16	0.172552		1.16	0.107844		1.16	0.0302978		1.16	-0.0517631			1.16	0.063728		1.16	-0.134331		1.16	-0.159759		1.16	0.0246121		1.16	-0.0744519
1.17	-0.182356		1.17	-0.17048		1.17	-0.15543		1.17	-0.14401		1.17	-0.12464			1.17	0.224956		1.17	0.174169		1.17	0.109731		1.17	0.032294		1.17	-0.0500264			1.17	0.065867		1.17	-0.13296		1.17	-0.160304		1.17	0.0232452		1.17	-0.0748386
1.18	-0.184433		1.18	-0.172645		1.18	-0.157671		1.18	-0.146276		1.18	-0.126954			1.18	0.226035		1.18	0.175769		1.18	0.111607		1.18	0.034287		1.18	-0.0482847			1.18	0.0679995		1.18	-0.131575		1.18	-0.160832		1.18	0.021876		1.18	-0.0752178
1.19	-0.186492		1.19	-0.174792		1.19	-0.159898		1.19	-0.148526		1.19	-0.129254			1.19	0.227091		1.19	0.177352		1.19	0.113472		1.19	0.0362765		1.19	-0.0465382			1.19	0.0701252		1.19	-0.130177		1.19	-0.161345		1.19	0.0205046		1.19	-0.0755894
1.2	-0.188533		1.2	-0.176922		1.2	-0.162108		1.2	-0.150762		1.2	-0.131542			1.2	0.228125		1.2	0.178916		1.2	0.115325		1.2	0.0382625		1.2	-0.044787			1.2	0.0722439		1.2	-0.128766		1.2	-0.161841		1.2	0.0191312		1.2	-0.0759535
1.21	-0.190555		1.21	-0.179034		1.21	-0.164301		1.21	-0.152982		1.21	-0.133817			1.21	0.229135		1.21	0.180463		1.21	0.117167		1.21	0.0402446		1.21	-0.0430313			1.21	0.0743553		1.21	-0.127342		1.21	-0.162321		1.21	0.0177558		1.21	-0.07631
1.22	-0.192557		1.22	-0.181128		1.22	-0.166479		1.22	-0.155187		1.22	-0.136078			1.22	0.230123		1.22	0.181992		1.22	0.118997		1.22	0.0422226		1.22	-0.0412713			1.22	0.0764593		1.22	-0.125905		1.22	-0.162785		1.22	0.0163787		1.22	-0.0766589
1.23	-0.194541		1.23	-0.183204		1.23	-0.16864		1.23	-0.157377		1.23	-0.138325			1.23	0.231088		1.23	0.183502		1.23	0.120815		1.23	0.0441965		1.23	-0.0395072			1.23	0.0785556		1.23	-0.124456		1.23	-0.163232		1.23	0.015		1.23	-0.0770001
1.24	-0.196504		1.24	-0.185262		1.24	-0.170784		1.24	-0.159551		1.24	-0.140559			1.24	0.23203		1.24	0.184994		1.24	0.122621		1.24	0.0461659		1.24	-0.0377391			1.24	0.0806441		1.24	-0.122995		1.24	-0.163663		1.24	0.0136197		1.24	-0.0773336
1.25	-0.198449		1.25	-0.187301		1.25	-0.17291		1.25	-0.161709		1.25	-0.142779			1.25	0.232948		1.25	0.186468		1.25	0.124415		1.25	0.0481308		1.25	-0.0359673			1.25	0.0827246		1.25	-0.121521		1.25	-0.164078		1.25	0.0122381		1.25	-0.0776594
1.26	-0.200373		1.26	-0.189321		1.26	-0.17502		1.26	-0.163851		1.26	-0.144984			1.26	0.233843		1.26	0.187923		1.26	0.126197		1.26	0.0500908		1.26	-0.0341919			1.26	0.0847967		1.26	-0.120035		1.26	-0.164476		1.26	0.0108552		1.26	-0.0779774
1.27	-0.202277		1.27	-0.191323		1.27	-0.177112		1.27	-0.165976		1.27	-0.147175			1.27	0.234715		1.27	0.189359		1.27	0.127966		1.27	0.0520458		1.27	-0.032413			1.27	0.0868604		1.27	-0.118537		1.27	-0.164858		1.27	0.00947129		1.27	-0.0782876
1.28	-0.204162		1.28	-0.193305		1.28	-0.179186		1.28	-0.168085		1.28	-0.149351			1.28	0.235563		1.28	0.190776		1.28	0.129722		1.28	0.0539956		1.28	-0.0306309			1.28	0.0889154		1.28	-0.117027		1.28	-0.165224		1.28	0.00808641		1.28	-0.07859
1.29	-0.206025		1.29	-0.195269		1.29	-0.181243		1.29	-0.170177		1.29	-0.151513			1.29	0.236388		1.29	0.192174		1.29	0.131465		1.29	0.05594		1.29	-0.0288458			1.29	0.0909615		1.29	-0.115505		1.29	-0.165573		1.29	0.00670072		1.29	-0.0788845
1.3	-0.207868		1.3	-0.197212		1.3	-0.183281		1.3	-0.172252		1.3	-0.153659			1.3	0.237189		1.3	0.193553		1.3	0.133195		1.3	0.0578788		1.3	-0.0270578			1.3	0.0929985		1.3	-0.113972		1.3	-0.165905		1.3	0.00531436		1.3	-0.0791712
1.31	-0.209691		1.31	-0.199136		1.31	-0.185301		1.31	-0.17431		1.31	-0.15579			1.31	0.237967		1.31	0.194913		1.31	0.134911		1.31	0.0598118		1.31	-0.025267			1.31	0.0950263		1.31	-0.112428		1.31	-0.166221		1.31	0.00392747		1.31	-0.0794499
1.32	-0.211492		1.32	-0.20104		1.32	-0.187302		1.32	-0.176351		1.32	-0.157905			1.32	0.23872		1.32	0.196253		1.32	0.136614		1.32	0.0617388		1.32	-0.0234737			1.32	0.0970445		1.32	-0.110872		1.32	-0.16652		1.32	0.00254019		1.32	-0.0797206
1.33	-0.213272		1.33	-0.202924		1.33	-0.189285		1.33	-0.178373		1.33	-0.160004			1.33	0.23945		1.33	0.197573		1.33	0.138304		1.33	0.0636597		1.33	-0.0216781			1.33	0.099053		1.33	-0.109305		1.33	-0.166803		1.33	0.00115265		1.33	-0.0799834
1.34	-0.215031		1.34	-0.204787		1.34	-0.191249		1.34	-0.180378		1.34	-0.162088			1.34	0.240156		1.34	0.198874		1.34	0.139979		1.34	0.0655742		1.34	-0.0198803			1.34	0.101052		1.34	-0.107727		1.34	-0.167069		1.34	-0.000235001		1.34	-0.0802382
1.35	-0.216769		1.35	-0.20663		1.35	-0.193193		1.35	-0.182365		1.35	-0.164155			1.35	0.240838		1.35	0.200155		1.35	0.141641		1.35	0.0674821		1.35	-0.0180806			1.35	0.10304		1.35	-0.106138		1.35	-0.167318		1.35	-0.00162263		1.35	-0.080485
1.36	-0.218484		1.36	-0.208453		1.36	-0.195119		1.36	-0.184334		1.36	-0.166206			1.36	0.241495		1.36	0.201415		1.36	0.143288		1.36	0.0693833		1.36	-0.016279			1.36	0.105018		1.36	-0.104539		1.36	-0.16755		1.36	-0.0030101		1.36	-0.0807238
1.37	-0.220178		1.37	-0.210254		1.37	-0.197025		1.37	-0.186284		1.37	-0.16824			1.37	0.242129		1.37	0.202656		1.37	0.144921		1.37	0.0712775		1.37	-0.0144758			1.37	0.106986		1.37	-0.10293		1.37	-0.167766		1.37	-0.00439726		1.37	-0.0809544
1.38	-0.22185		1.38	-0.212035		1.38	-0.198911		1.38	-0.188215		1.38	-0.170257			1.38	0.242738		1.38	0.203876		1.38	0.14654		1.38	0.0731647		1.38	-0.0126711			1.38	0.108943		1.38	-0.10131		1.38	-0.167965		1.38	-0.00578399		1.38	-0.081177
1.39	-0.2235		1.39	-0.213794		1.39	-0.200777		1.39	-0.190128		1.39	-0.172257			1.39	0.243323		1.39	0.205076		1.39	0.148144		1.39	0.0750445		1.39	-0.0108652			1.39	0.110889		1.39	-0.0996796		1.39	-0.168147		1.39	-0.00717014		1.39	-0.0813914
1.4	-0.225127		1.4	-0.215532		1.4	-0.202623		1.4	-0.192022		1.4	-0.17424			1.4	0.243884		1.4	0.206256		1.4	0.149733		1.4	0.0769168		1.4	-0.0090582			1.4	0.112824		1.4	-0.0980395		1.4	-0.168312		1.4	-0.00855557		1.4	-0.0815977
1.41	-0.226732		1.41	-0.217248		1.41	-0.204449		1.41	-0.193896		1.41	-0.176206			1.41	0.24442		1.41	0.207415		1.41	0.151307		1.41	0.0787814		1.41	-0.00725028			1.41	0.114748		1.41	-0.0963897		1.41	-0.168461		1.41	-0.00994014		1.41	-0.0817959
1.42	-0.228314		1.42	-0.218943		1.42	-0.206254		1.42	-0.195752		1.42	-0.178154			1.42	0.244932		1.42	0.208553		1.42	0.152866		1.42	0.0806381		1.42	-0.00544164			1.42	0.11666		1.42	-0.0947302		1.42	-0.168592		1.42	-0.0113237		1.42	-0.0819858
1.43	-0.229873		1.43	-0.220616		1.43	-0.208039		1.43	-0.197587		1.43	-0.180084			1.43	0.24542		1.43	0.20967		1.43	0.15441		1.43	0.0824868		1.43	-0.00363246			1.43	0.118561		1.43	-0.0930612		1.43	-0.168707		1.43	-0.0127062		1.43	-0.0821676
1.44	-0.23141		1.44	-0.222267		1.44	-0.209803		1.44	-0.199403		1.44	-0.181997			1.44	0.245882		1.44	0.210766		1.44	0.155939		1.44	0.0843272		1.44	-0.00182291			1.44	0.120449		1.44	-0.091383		1.44	-0.168805		1.44	-0.0140873		1.44	-0.0823412
1.45	-0.232923		1.45	-0.223895		1.45	-0.211546		1.45	-0.201199		1.45	-0.183891			1.45	0.246321		1.45	0.211842		1.45	0.157451		1.45	0.0861592		1.45	-1.31779e-05			1.45	0.122326		1.45	-0.0896955		1.45	-0.168886		1.45	-0.0154671		1.45	-0.0825065
1.46	-0.234413		1.46	-0.225501		1.46	-0.213268		1.46	-0.202975		1.46	-0.185766			1.46	0.246734		1.46	0.212896		1.46	0.158948		1.46	0.0879826		1.46	0.00179655			1.46	0.12419		1.46	-0.0879992		1.46	-0.16895		1.46	-0.0168453		1.46	-0.0826636
1.47	-0.235879		1.47	-0.227085		1.47	-0.214969		1.47	-0.20473		1.47	-0.187623			1.47	0.247123		1.47	0.213928		1.47	0.160429		1.47	0.0897971		1.47	0.0036061			1.47	0.126042		1.47	-0.086294		1.47	-0.168997		1.47	-0.0182219		1.47	-0.0828124
1.48	-0.237322		1.48	-0.228646		1.48	-0.216648		1.48	-0.206465		1.48	-0.189461			1.48	0.247488		1.48	0.21494		1.48	0.161894		1.48	0.0916027		1.48	0.0054153			1.48	0.127882		1.48	-0.0845802		1.48	-0.169027		1.48	-0.0195966		1.48	-0.0829529
1.49	-0.238741		1.49	-0.230184		1.49	-0.218305		1.49	-0.208179		1.49	-0.191281			1.49	0.247827		1.49	0.21593		1.49	0.163343		1.49	0.0933992		1.49	0.00722395			1.49	0.129709		1.49	-0.0828579		1.49	-0.169041		1.49	-0.0209694		1.49	-0.0830851
1.5	-0.240136		1.5	-0.231698		1.5	-0.219941		1.5	-0.209873		1.5	-0.193081			1.5	0.248142		1.5	0.216898		1.5	0.164776		1.5	0.0951863		1.5	0.00903187			1.5	0.131522		1.5	-0.0811274		1.5	-0.169037		1.5	-0.02234		1.5	-0.083209
1.51	-0.241508		1.51	-0.23319		1.51	-0.221554		1.51	-0.211545		1.51	-0.194862			1.51	0.248432		1.51	0.217844		1.51	0.166192		1.51	0.0969638		1.51	0.0108389			1.51	0.133323		1.51	-0.0793887		1.51	-0.169017		1.51	-0.0237084		1.51	-0.0833246
1.52	-0.242855		1.52	-0.234659		1.52	-0.223146		1.52	-0.213197		1.52	-0.196623			1.52	0.248697		1.52	0.218769		1.52	0.167591		1.52	0.0987317		1.52	0.0126448			1.52	0.13511		1.52	-0.0776421		1.52	-0.16898		1.52	-0.0250745		1.52	-0.0834319
1.53	-0.244178		1.53	-0.236104		1.53	-0.224715		1.53	-0.214827		1.53	-0.198365			1.53	0.248937		1.53	0.219672		1.53	0.168974		1.53	0.10049		1.53	0.0144495			1.53	0.136884		1.53	-0.0758878		1.53	-0.168925		1.53	-0.026438		1.53	-0.0835308
1.54	-0.245476		1.54	-0.237525		1.54	-0.226261		1.54	-0.216436		1.54	-0.200087			1.54	0.249152		1.54	0.220553		1.54	0.17034		1.54	0.102238		1.54	0.0162527			1.54	0.138644		1.54	-0.0741258		1.54	-0.168854		1.54	-0.0277989		1.54	-0.0836214
1.55	-0.24675		1.55	-0.238923		1.55	-0.227785		1.55	-0.218022		1.55	-0.201789			1.55	0.249343		1.55	0.221412		1.55	0.171688		1.55	0.103975		1.55	0.0180543			1.55	0.14039		1.55	-0.0723564		1.55	-0.168766		1.55	-0.0291571		1.55	-0.0837036
1.56	-0.247999		1.56	-0.240297		1.56	-0.229287		1.56	-0.219588		1.56	-0.203471			1.56	0.249508		1.56	0.222249		1.56	0.17302		1.56	0.105703		1.56	0.0198541			1.56	0.142122		1.56	-0.0705798		1.56	-0.168662		1.56	-0.0305123		1.56	-0.0837774
1.57	-0.249223		1.57	-0.241646		1.57	-0.230765		1.57	-0.221131		1.57	-0.205132			1.57	0.249649		1.57	0.223063		1.57	0.174334		1.57	0.10742		1.57	0.021652			1.57	0.14384		1.57	-0.0687962		1.57	-0.16854		1.57	-0.0318644		1.57	-0.0838429
1.58	-0.250423		1.58	-0.242972		1.58	-0.23222		1.58	-0.222652		1.58	-0.206773			1.58	0.249764		1.58	0.223855		1.58	0.175631		1.58	0.109126		1.58	0.0234476			1.58	0.145543		1.58	-0.0670056		1.58	-0.168401		1.58	-0.0332134		1.58	-0.0838999
1.59	-0.251597		1.59	-0.244273		1.59	-0.233652		1.59	-0.224151		1.59	-0.208393			1.59	0.249855		1.59	0.224625		1.59	0.17691		1.59	0.110821		1.59	0.0252409			1.59	0.147232		1.59	-0.0652084		1.59	-0.168246		1.59	-0.034559		1.59	-0.0839486
1.6	-0.252746		1.6	-0.24555		1.6	-0.235061		1.6	-0.225627		1.6	-0.209992			1.6	0.24992		1.6	0.225373		1.6	0.178172		1.6	0.112505		1.6	0.0270317			1.6	0.148906		1.6	-0.0634046		1.6	-0.168074		1.6	-0.0359012		1.6	-0.0839889
1.61	-0.25387		1.61	-0.246802		1.61	-0.236446		1.61	-0.227081		1.61	-0.211571			1.61	0.249961		1.61	0.226097		1.61	0.179416		1.61	0.114177		1.61	0.0288198			1.61	0.150566		1.61	-0.0615945		1.61	-0.167885		1.61	-0.0372398		1.61	-0.0840208
1.62	-0.254969		1.62	-0.24803		1.62	-0.237807		1.62	-0.228512		1.62	-0.213128			1.62	0.249976		1.62	0.2268		1.62	0.180642		1.62	0.115839		1.62	0.030605			1.62	0.15221		1.62	-0.0597783		1.62	-0.167679		1.62	-0.0385747		1.62	-0.0840443
1.63	-0.256042		1.63	-0.249233		1.63	-0.239145		1.63	-0.22992		1.63	-0.214664			1.63	0.249967		1.63	0.227479		1.63	0.181849		1.63	0.117489		1.63	0.0323871			1.63	0.153839		1.63	-0.057956		1.63	-0.167456		1.63	-0.0399057		1.63	-0.0840594
1.64	-0.257089		1.64	-0.25041		1.64	-0.240459		1.64	-0.231305		1.64	-0.216178			1.64	0.249933		1.64	0.228136		1.64	0.183039		1.64	0.119127		1.64	0.034166			1.64	0.155453		1.64	-0.056128		1.64	-0.167217		1.64	-0.0412328		1.64	-0.084066
1.65	-0.258111		1.65	-0.251563		1.65	-0.241749		1.65	-0.232668		1.65	-0.217671			1.65	0.249873		1.65	0.22877		1.65	0.18421		1.65	0.120753		1.65	0.0359415			1.65	0.157051		1.65	-0.0542944		1.65	-0.166961		1.65	-0.0425557		1.65	-0.0840643
1.66	-0.259107		1.66	-0.252691		1.66	-0.243014		1.66	-0.234006		1.66	-0.219142			1.66	0.249789		1.66	0.229381		1.66	0.185363		1.66	0.122367		1.66	0.0377134			1.66	0.158633		1.66	-0.0524553		1.66	-0.166688		1.66	-0.0438743		1.66	-0.0840542
1.67	-0.260077		1.67	-0.253793		1.67	-0.244255		1.67	-0.235322		1.67	-0.220591			1.67	0.249679		1.67	0.229969		1.67	0.186497		1.67	0.123969		1.67	0.0394815			1.67	0.1602		1.67	-0.050611		1.67	-0.166398		1.67	-0.0451886		1.67	-0.0840356
1.68	-0.261021		1.68	-0.25487		1.68	-0.245472		1.68	-0.236614		1.68	-0.222018			1.68	0.249545		1.68	0.230534		1.68	0.187613		1.68	0.125558		1.68	0.0412456			1.68	0.16175		1.68	-0.0487616		1.68	-0.166092		1.68	-0.0464983		1.68	-0.0840087
1.69	-0.261939		1.69	-0.255922		1.69	-0.246664		1.69	-0.237882		1.69	-0.223423			1.69	0.249386		1.69	0.231077		1.69	0.18871		1.69	0.127135		1.69	0.0430057			1.69	0.163284		1.69	-0.0469073		1.69	-0.16577		1.69	-0.0478034		1.69	-0.0839733
1.7	-0.262831		1.7	-0.256948		1.7	-0.247832		1.7	-0.239127		1.7	-0.224806			1.7	0.249202		1.7	0.231596		1.7	0.189788		1.7	0.128699		1.7	0.0447614			1.7	0.164802		1.7	-0.0450484		1.7	-0.16543		1.7	-0.0491038		1.7	-0.0839296
1.71	-0.263696		1.71	-0.257948		1.71	-0.248975		1.71	-0.240347		1.71	-0.226166			1.71	0.248993		1.71	0.232091		1.71	0.190847		1.71	0.13025		1.71	0.0465127			1.71	0.166304		1.71	-0.0431849		1.71	-0.165075		1.71	-0.0503992		1.71	-0.0838775
1.72	-0.264535		1.72	-0.258923		1.72	-0.250093		1.72	-0.241544		1.72	-0.227503			1.72	0.248758		1.72	0.232564		1.72	0.191887		1.72	0.131788		1.72	0.0482593			1.72	0.167789		1.72	-0.0413172		1.72	-0.164702		1.72	-0.0516895		1.72	-0.0838169
1.73	-0.265348		1.73	-0.259871		1.73	-0.251186		1.73	-0.242716		1.73	-0.228818			1.73	0.2485		1.73	0.233014		1.73	0.192908		1.73	0.133314		1.73	0.0500011			1.73	0.169257		1.73	-0.0394453		1.73	-0.164314		1.73	-0.0529747		1.73	-0.083748
1.74	-0.266134		1.74	-0.260794		1.74	-0.252254		1.74	-0.243864		1.74	-0.23011			1.74	0.248216		1.74	0.23344		1.74	0.193909		1.74	0.134825		1.74	0.0517379			1.74	0.170708		1.74	-0.0375694		1.74	-0.163908		1.74	-0.0542546		1.74	-0.0836708
1.75	-0.266894		1.75	-0.26169		1.75	-0.253296		1.75	-0.244988		1.75	-0.231378			1.75	0.247907		1.75	0.233842		1.75	0.194891		1.75	0.136324		1.75	0.0534695			1.75	0.172142		1.75	-0.0356898		1.75	-0.163487		1.75	-0.0555291		1.75	-0.0835851
1.76	-0.267626		1.76	-0.26256		1.76	-0.254313		1.76	-0.246087		1.76	-0.232624			1.76	0.247574		1.76	0.234222		1.76	0.195854		1.76	0.137808		1.76	0.0551958			1.76	0.173559		1.76	-0.0338066		1.76	-0.163049		1.76	-0.056798		1.76	-0.0834911
1.77	-0.268333		1.77	-0.263405		1.77	-0.255305		1.77	-0.247162		1.77	-0.233846			1.77	0.247216		1.77	0.234578		1.77	0.196797		1.77	0.139279		1.77	0.0569165			1.77	0.174959		1.77	-0.0319201		1.77	-0.162595		1.77	-0.0580613		1.77	-0.0833887
1.78	-0.269012		1.78	-0.264222		1.78	-0.256272		1.78	-0.248212		1.78	-0.235045			1.78	0.246833		1.78	0.23491		1.78	0.19772		1.78	0.140736		1.78	0.0586316			1.78	0.176341		1.78	-0.0300303		1.78	-0.162124		1.78	-0.0593187		1.78	-0.0832781
1.79	-0.269664		1.79	-0.265014		1.79	-0.257212		1.79	-0.249237		1.79	-0.236221			1.79	0.246425		1.79	0.235219		1.79	0.198624		1.79	0.142179		1.79	0.0603408			1.79	0.177705		1.79	-0.0281376		1.79	-0.161637		1.79	-0.0605702		1.79	-0.083159
1.8	-0.270289		1.8	-0.265778		1.8	-0.258127		1.8	-0.250237		1.8	-0.237373			1.8	0.245993		1.8	0.235505		1.8	0.199508		1.8	0.143607		1.8	0.0620439			1.8	0.179052		1.8	-0.026242		1.8	-0.161134		1.8	-0.0618156		1.8	-0.0830317
1.81	-0.270888		1.81	-0.266517		1.81	-0.259016		1.81	-0.251212		1.81	-0.238501			1.81	0.245536		1.81	0.235766		1.81	0.200371		1.81	0.145022		1.81	0.0637409			1.81	0.180381		1.81	-0.0243438		1.81	-0.160615		1.81	-0.0630549		1.81	-0.0828961
1.82	-0.271459		1.82	-0.267228		1.82	-0.25988		1.82	-0.252162		1.82	-0.239605			1.82	0.245055		1.82	0.236005		1.82	0.201215		1.82	0.146421		1.82	0.0654315			1.82	0.181692		1.82	-0.0224432		1.82	-0.16008		1.82	-0.0642879		1.82	-0.0827521
1.83	-0.272003		1.83	-0.267913		1.83	-0.260717		1.83	-0.253087		1.83	-0.240685			1.83	0.244549		1.83	0.23622		1.83	0.202039		1.83	0.147806		1.83	0.0671155			1.83	0.182984		1.83	-0.0205404		1.83	-0.159529		1.83	-0.0655144		1.83	-0.0825999
1.84	-0.27252		1.84	-0.268571		1.84	-0.261528		1.84	-0.253986		1.84	-0.241742			1.84	0.244019		1.84	0.236411		1.84	0.202842		1.84	0.149177		1.84	0.0687928			1.84	0.184258		1.84	-0.0186354		1.84	-0.158962		1.84	-0.0667344		1.84	-0.0824395
1.85	-0.273009		1.85	-0.269202		1.85	-0.262313		1.85	-0.254861		1.85	-0.242774			1.85	0.243464		1.85	0.236578		1.85	0.203625		1.85	0.150532		1.85	0.0704633			1.85	0.185514		1.85	-0.0167287		1.85	-0.158379		1.85	-0.0679477		1.85	-0.0822707
1.86	-0.273472		1.86	-0.269807		1.86	-0.263072		1.86	-0.255709		1.86	-0.243782			1.86	0.242885		1.86	0.236722		1.86	0.204388		1.86	0.151873		1.86	0.0721267			1.86	0.186751		1.86	-0.0148202		1.86	-0.157781		1.86	-0.0691542		1.86	-0.0820938
1.87	-0.273907		1.87	-0.270384		1.87	-0.263804		1.87	-0.256532		1.87	-0.244765			1.87	0.242282		1.87	0.236842		1.87	0.20513		1.87	0.153198		1.87	0.0737829			1.87	0.18797		1.87	-0.0129103		1.87	-0.157166		1.87	-0.0703538		1.87	-0.0819087
1.88	-0.274314		1.88	-0.270934		1.88	-0.26451		1.88	-0.25733		1.88	-0.245724			1.88	0.241654		1.88	0.236939		1.88	0.205852		1.88	0.154508		1.88	0.0754317			1.88	0.18917		1.88	-0.010999		1.88	-0.156536		1.88	-0.0715464		1.88	-0.0817153
1.89	-0.274694		1.89	-0.271457		1.89	-0.26519		1.89	-0.258101		1.89	-0.246658			1.89	0.241002		1.89	0.237011		1.89	0.206553		1.89	0.155802		1.89	0.0770729			1.89	0.190351		1.89	-0.0090867		1.89	-0.15589		1.89	-0.0727318		1.89	-0.0815138
1.9	-0.275047		1.9	-0.271953		1.9	-0.265843		1.9	-0.258847		1.9	-0.247568			1.9	0.240327		1.9	0.23706		1.9	0.207234		1.9	0.157081		1.9	0.0787065			1.9	0.191513		1.9	-0.00717346		1.9	-0.155228		1.9	-0.0739099		1.9	-0.0813042
1.91	-0.275372		1.91	-0.272422		1.91	-0.26647		1.91	-0.259567		1.91	-0.248453			1.91	0.239627		1.91	0.237086		1.91	0.207894		1.91	0.158344		1.91	0.0803322			1.91	0.192655		1.91	-0.00525951		1.91	-0.154551		1.91	-0.0750806		1.91	-0.0810864
1.92	-0.27567		1.92	-0.272864		1.92	-0.26707		1.92	-0.260261		1.92	-0.249313			1.92	0.238903		1.92	0.237087		1.92	0.208533		1.92	0.159591		1.92	0.0819498			1.92	0.193779		1.92	-0.00334503		1.92	-0.153859		1.92	-0.0762439		1.92	-0.0808605
1.93	-0.27594		1.93	-0.273278		1.93	-0.267643		1.93	-0.260929		1.93	-0.250148			1.93	0.238155		1.93	0.237065		1.93	0.209151		1.93	0.160823		1.93	0.0835593			1.93	0.194883		1.93	-0.00143021		1.93	-0.153151		1.93	-0.0773995		1.93	-0.0806265
1.94	-0.276183		1.94	-0.273665		1.94	-0.268189		1.94	-0.261571		1.94	-0.250958			1.94	0.237384		1.94	0.23702		1.94	0.209748		1.94	0.162038		1.94	0.0851604			1.94	0.195967		1.94	0.000484748		1.94	-0.152428		1.94	-0.0785473		1.94	-0.0803845
1.95	-0.276397		1.95	-0.274025		1.95	-0.268709		1.95	-0.262187		1.95	-0.251743			1.95	0.236588		1.95	0.23695		1.95	0.210325		1.95	0.163237		1.95	0.086753			1.95	0.197032		1.95	0.00239966		1.95	-0.151689		1.95	-0.0796874		1.95	-0.0801344
1.96	-0.276585		1.96	-0.274357		1.96	-0.269202		1.96	-0.262776		1.96	-0.252503			1.96	0.235769		1.96	0.236857		1.96	0.21088		1.96	0.16442		1.96	0.0883369			1.96	0.198078		1.96	0.00431433		1.96	-0.150936		1.96	-0.0808194		1.96	-0.0798763
1.97	-0.276744		1.97	-0.274662		1.97	-0.269667		1.97	-0.263339		1.97	-0.253238			1.97	0.234927		1.97	0.23674		1.97	0.211414		1.97	0.165586		1.97	0.089912			1.97	0.199103		1.97	0.00622857		1.97	-0.150167		1.97	-0.0819434		1.97	-0.0796102
1.98	-0.276876		1.98	-0.274939		1.98	-0.270106		1.98	-0.263876		1.98	-0.253947			1.98	0.234061		1.98	0.2366		1.98	0.211927		1.98	0.166736		1.98	0.0914781			1.98	0.200109		1.98	0.00814218		1.98	-0.149383		1.98	-0.0830591		1.98	-0.0793361
1.99	-0.27698		1.99	-0.275189		1.99	-0.270518		1.99	-0.264387		1.99	-0.254631			1.99	0.233172		1.99	0.236435		1.99	0.212419		1.99	0.167869		1.99	0.093035			1.99	0.201094		1.99	0.010055		1.99	-0.148585		1.99	-0.0841666		1.99	-0.0790542
2	-0.277057		2	-0.275411		2	-0.270903		2	-0.264871		2	-0.25529			2	0.232259		2	0.236248		2	0.21289		2	0.168985		2	0.0945826			2	0.20206		2	0.0119668		2	-0.147771		2	-0.0852657		2	-0.0787643
2.01	-0.277106		2.01	-0.275606		2.01	-0.271261		2.01	-0.265328		2.01	-0.255923			2.01	0.231323		2.01	0.236036		2.01	0.213339		2.01	0.170084		2.01	0.0961208			2.01	0.203005		2.01	0.0138774		2.01	-0.146943		2.01	-0.0863562		2.01	-0.0784665
2.02	-0.277127		2.02	-0.275773		2.02	-0.271591		2.02	-0.265759		2.02	-0.25653			2.02	0.230364		2.02	0.235801		2.02	0.213767		2.02	0.171167		2.02	0.0976494			2.02	0.20393		2.02	0.0157866		2.02	-0.1461		2.02	-0.0874381		2.02	-0.0781609
2.03	-0.27712		2.03	-0.275913		2.03	-0.271895		2.03	-0.266164		2.03	-0.257112			2.03	0.229382		2.03	0.235543		2.03	0.214173		2.03	0.172232		2.03	0.0991682			2.03	0.204834		2.03	0.0176942		2.03	-0.145243		2.03	-0.0885112		2.03	-0.0778475
2.04	-0.277086		2.04	-0.276025		2.04	-0.272171		2.04	-0.266542		2.04	-0.257668			2.04	0.228377		2.04	0.23526		2.04	0.214559		2.04	0.17328		2.04	0.100677			2.04	0.205718		2.04	0.0196001		2.04	-0.14437		2.04	-0.0895755		2.04	-0.0775263
2.05	-0.277024		2.05	-0.276109		2.05	-0.27242		2.05	-0.266893		2.05	-0.258198			2.05	0.227349		2.05	0.234955		2.05	0.214922		2.05	0.17431		2.05	0.102176			2.05	0.206582		2.05	0.021504		2.05	-0.143484		2.05	-0.0906308		2.05	-0.0771973
2.06	-0.276934		2.06	-0.276166		2.06	-0.272642		2.06	-0.267218		2.06	-0.258702			2.06	0.226298		2.06	0.234625		2.06	0.215265		2.06	0.175324		2.06	0.103665			2.06	0.207425		2.06	0.0234057		2.06	-0.142583		2.06	-0.0916771		2.06	-0.0768606
2.07	-0.276816		2.07	-0.276195		2.07	-0.272836		2.07	-0.267515		2.07	-0.259181			2.07	0.225225		2.07	0.234273		2.07	0.215585		2.07	0.176319		2.07	0.105143			2.07	0.208247		2.07	0.0253052		2.07	-0.141668		2.07	-0.0927142		2.07	-0.0765163
2.08	-0.276671		2.08	-0.276197		2.08	-0.273003		2.08	-0.267786		2.08	-0.259633			2.08	0.224129		2.08	0.233897		2.08	0.215885		2.08	0.177298		2.08	0.10661			2.08	0.209048		2.08	0.027202		2.08	-0.140739		2.08	-0.093742		2.08	-0.0761642
2.09	-0.276499		2.09	-0.276171		2.09	-0.273143		2.09	-0.268031		2.09	-0.26006			2.09	0.223011		2.09	0.233497		2.09	0.216162		2.09	0.178258		2.09	0.108068			2.09	0.209828		2.09	0.0290962		2.09	-0.139795		2.09	-0.0947605		2.09	-0.0758046
2.1	-0.276298		2.1	-0.276117		2.1	-0.273256		2.1	-0.268248		2.1	-0.260461			2.1	0.22187		2.1	0.233074		2.1	0.216418		2.1	0.1792		2.1	0.109514			2.1	0.210588		2.1	0.0309875		2.1	-0.138838		2.1	-0.0957695		2.1	-0.0754374
2.11	-0.27607		2.11	-0.276036		2.11	-0.273341		2.11	-0.268439		2.11	-0.260835			2.11	0.220708		2.11	0.232628		2.11	0.216652		2.11	0.180125		2.11	0.110949			2.11	0.211326		2.11	0.0328756		2.11	-0.137867		2.11	-0.0967689		2.11	-0.0750626
2.12	-0.275814		2.12	-0.275927		2.12	-0.273399		2.12	-0.268603		2.12	-0.261184			2.12	0.219523		2.12	0.232159		2.12	0.216865		2.12	0.181032		2.12	0.112373			2.12	0.212043		2.12	0.0347605		2.12	-0.136882		2.12	-0.0977586		2.12	-0.0746804
2.13	-0.275531		2.13	-0.275791		2.13	-0.27343		2.13	-0.268739		2.13	-0.261506			2.13	0.218316		2.13	0.231666		2.13	0.217056		2.13	0.18192		2.13	0.113786			2.13	0.212739		2.13	0.0366419		2.13	-0.135883		2.13	-0.0987386		2.13	-0.0742906
2.14	-0.27522		2.14	-0.275626		2.14	-0.273433		2.14	-0.268849		2.14	-0.261802			2.14	0.217088		2.14	0.23115		2.14	0.217225		2.14	0.18279		2.14	0.115188			2.14	0.213414		2.14	0.0385196		2.14	-0.13487		2.14	-0.0997086		2.14	-0.0738935
2.15	-0.274882		2.15	-0.275435		2.15	-0.273409		2.15	-0.268933		2.15	-0.262072			2.15	0.215838		2.15	0.230612		2.15	0.217373		2.15	0.183642		2.15	0.116578			2.15	0.214067		2.15	0.0403935		2.15	-0.133845		2.15	-0.100669		2.15	-0.0734889
2.16	-0.274516		2.16	-0.275216		2.16	-0.273358		2.16	-0.268989		2.16	-0.262316			2.16	0.214566		2.16	0.23005		2.16	0.217499		2.16	0.184476		2.16	0.117956			2.16	0.214699		2.16	0.0422633		2.16	-0.132806		2.16	-0.101619		2.16	-0.073077
2.17	-0.274123		2.17	-0.274969		2.17	-0.273279		2.17	-0.269018		2.17	-0.262534			2.17	0.213273		2.17	0.229465		2.17	0.217603		2.17	0.185291		2.17	0.119323			2.17	0.21531		2.17	0.0441289		2.17	-0.131753		2.17	-0.102559		2.17	-0.0726578
2.18	-0.273702		2.18	-0.274695		2.18	-0.273173		2.18	-0.269021		2.18	-0.262725			2.18	0.211958		2.18	0.228857		2.18	0.217685		2.18	0.186088		2.18	0.120678			2.18	0.215899		2.18	0.0459901		2.18	-0.130687		2.18	-0.103488		2.18	-0.0722313
2.19	-0.273254		2.19	-0.274393		2.19	-0.273039		2.19	-0.268996		2.19	-0.26289			2.19	0.210622		2.19	0.228226		2.19	0.217745		2.19	0.186866		2.19	0.12202			2.19	0.216466		2.19	0.0478467		2.19	-0.129609		2.19	-0.104408		2.19	-0.0717977
2.2	-0.272779		2.2	-0.274064		2.2	-0.272879		2.2	-0.268945		2.2	-0.263029			2.2	0.209265		2.2	0.227572		2.2	0.217784		2.2	0.187625		2.2	0.123351			2.2	0.217012		2.2	0.0496985		2.2	-0.128517		2.2	-0.105316		2.2	-0.0713568
2.21	-0.272276		2.21	-0.273708		2.21	-0.272691		2.21	-0.268867		2.21	-0.263142			2.21	0.207887		2.21	0.226896		2.21	0.217801		2.21	0.188366		2.21	0.124669			2.21	0.217536		2.21	0.0515453		2.21	-0.127413		2.21	-0.106215		2.21	-0.0709088
2.22	-0.271746		2.22	-0.273324		2.22	-0.272475		2.22	-0.268762		2.22	-0.263228			2.22	0.206489		2.22	0.226197		2.22	0.217796		2.22	0.189088		2.22	0.125974			2.22	0.218038		2.22	0.053387		2.22	-0.126295		2.22	-0.107102		2.22	-0.0704537
2.23	-0.271189		2.23	-0.272913		2.23	-0.272233		2.23	-0.26863		2.23	-0.263288			2.23	0.20507		2.23	0.225475		2.23	0.21777		2.23	0.189791		2.23	0.127267			2.23	0.218518		2.23	0.0552234		2.23	-0.125165		2.23	-0.107979		2.23	-0.0699915
2.24	-0.270605		2.24	-0.272474		2.24	-0.271963		2.24	-0.268471		2.24	-0.263321			2.24	0.20363		2.24	0.224731		2.24	0.217721		2.24	0.190475		2.24	0.128548			2.24	0.218977		2.24	0.0570542		2.24	-0.124023		2.24	-0.108846		2.24	-0.0695224
2.25	-0.269994		2.25	-0.272008		2.25	-0.271666		2.25	-0.268285		2.25	-0.263328			2.25	0.20217		2.25	0.223964		2.25	0.217651		2.25	0.19114		2.25	0.129815			2.25	0.219414		2.25	0.0588793		2.25	-0.122868		2.25	-0.109701		2.25	-0.0690463
2.26	-0.269356		2.26	-0.271516		2.26	-0.271342		2.26	-0.268073		2.26	-0.263309			2.26	0.20069		2.26	0.223175		2.26	0.217559		2.26	0.191785		2.26	0.13107			2.26	0.219829		2.26	0.0606986		2.26	-0.121701		2.26	-0.110545		2.26	-0.0685633
2.27	-0.26869		2.27	-0.270996		2.27	-0.270991		2.27	-0.267833		2.27	-0.263264			2.27	0.199189		2.27	0.222364		2.27	0.217446		2.27	0.192412		2.27	0.132311			2.27	0.220221		2.27	0.0625117		2.27	-0.120522		2.27	-0.111378		2.27	-0.0680734
2.28	-0.267998		2.28	-0.270448		2.28	-0.270613		2.28	-0.267567		2.28	-0.263192			2.28	0.197669		2.28	0.22153		2.28	0.21731		2.28	0.193019		2.28	0.133539			2.28	0.220592		2.28	0.0643186		2.28	-0.119331		2.28	-0.112201		2.28	-0.0675767
2.29	-0.26728		2.29	-0.269874		2.29	-0.270207		2.29	-0.267274		2.29	-0.263094			2.29	0.196129		2.29	0.220674		2.29	0.217153		2.29	0.193607		2.29	0.134754			2.29	0.220941		2.29	0.0661191		2.29	-0.118127		2.29	-0.113011		2.29	-0.0670733
2.3	-0.266534		2.3	-0.269273		2.3	-0.269775		2.3	-0.266955		2.3	-0.26297			2.3	0.194569		2.3	0.219796		2.3	0.216974		2.3	0.194176		2.3	0.135955			2.3	0.221267		2.3	0.067913		2.3	-0.116912		2.3	-0.113811		2.3	-0.0665632
2.31	-0.265762		2.31	-0.268645		2.31	-0.269316		2.31	-0.266609		2.31	-0.262819			2.31	0.19299		2.31	0.218897		2.31	0.216774		2.31	0.194725		2.31	0.137143			2.31	0.221572		2.31	0.0697001		2.31	-0.115685		2.31	-0.114599		2.31	-0.0660464
2.32	-0.264963		2.32	-0.26799		2.32	-0.268829		2.32	-0.266236		2.32	-0.262642			2.32	0.191392		2.32	0.217975		2.32	0.216552		2.32	0.195255		2.32	0.138317			2.32	0.221854		2.32	0.0714802		2.32	-0.114447		2.32	-0.115376		2.32	-0.065523
2.33	-0.264138		2.33	-0.267308		2.33	-0.268316		2.33	-0.265836		2.33	-0.262439			2.33	0.189774		2.33	0.217031		2.33	0.216308		2.33	0.195765		2.33	0.139477			2.33	0.222114		2.33	0.0732531		2.33	-0.113197		2.33	-0.116141		2.33	-0.0649931
2.34	-0.263286		2.34	-0.266599		2.34	-0.267776		2.34	-0.26541		2.34	-0.262209			2.34	0.188137		2.34	0.216066		2.34	0.216042		2.34	0.196256		2.34	0.140623			2.34	0.222352		2.34	0.0750188		2.34	-0.111936		2.34	-0.116895		2.34	-0.0644566
2.35	-0.262408		2.35	-0.265864		2.35	-0.267209		2.35	-0.264957		2.35	-0.261953			2.35	0.186482		2.35	0.215079		2.35	0.215755		2.35	0.196727		2.35	0.141755			2.35	0.222568		2.35	0.0767769		2.35	-0.110664		2.35	-0.117637		2.35	-0.0639137
2.36	-0.261504		2.36	-0.265103		2.36	-0.266616		2.36	-0.264478		2.36	-0.261671			2.36	0.184808		2.36	0.214071		2.36	0.215446		2.36	0.197178		2.36	0.142873			2.36	0.222761		2.36	0.0785274		2.36	-0.109381		2.36	-0.118367		2.36	-0.0633644
2.37	-0.260573		2.37	-0.264314		2.37	-0.265995		2.37	-0.263972		2.37	-0.261363			2.37	0.183116		2.37	0.213041		2.37	0.215116		2.37	0.19761		2.37	0.143977			2.37	0.222933		2.37	0.08027		2.37	-0.108086		2.37	-0.119085		2.37	-0.0628088
2.38	-0.259617		2.38	-0.2635		2.38	-0.265349		2.38	-0.26344		2.38	-0.261029			2.38	0.181405		2.38	0.21199		2.38	0.214764		2.38	0.198022		2.38	0.145066			2.38	0.223081		2.38	0.0820045		2.38	-0.106781		2.38	-0.119792		2.38	-0.0622469
2.39	-0.258634		2.39	-0.262658		2.39	-0.264675		2.39	-0.262882		2.39	-0.260669			2.39	0.179676		2.39	0.210918		2.39	0.214391		2.39	0.198414		2.39	0.146141			2.39	0.223208		2.39	0.0837309		2.39	-0.105466		2.39	-0.120486		2.39	-0.0616788
2.4	-0.257626		2.4	-0.261791		2.4	-0.263976		2.4	-0.262297		2.4	-0.260282			2.4	0.177929		2.4	0.209824		2.4	0.213997		2.4	0.198786		2.4	0.147201			2.4	0.223312		2.4	0.0854489		2.4	-0.104139		2.4	-0.121168		2.4	-0.0611045
2.41	-0.256592		2.41	-0.260898		2.41	-0.263249		2.41	-0.261686		2.41	-0.25987			2.41	0.176164		2.41	0.20871		2.41	0.21358		2.41	0.199138		2.41	0.148247			2.41	0.223394		2.41	0.0871584		2.41	-0.102802		2.41	-0.121839		2.41	-0.0605241
2.42	-0.255532		2.42	-0.259978		2.42	-0.262497		2.42	-0.261049		2.42	-0.259432			2.42	0.174382		2.42	0.207575		2.42	0.213143		2.42	0.199471		2.42	0.149277			2.42	0.223454		2.42	0.0888591		2.42	-0.101455		2.42	-0.122497		2.42	-0.0599377
2.43	-0.254447		2.43	-0.259032		2.43	-0.261718		2.43	-0.260386		2.43	-0.258967			2.43	0.172582		2.43	0.206419		2.43	0.212684		2.43	0.199783		2.43	0.150293			2.43	0.223491		2.43	0.090551		2.43	-0.100098		2.43	-0.123143		2.43	-0.0593452
2.44	-0.253336		2.44	-0.258061		2.44	-0.260913		2.44	-0.259697		2.44	-0.258477			2.44	0.170765		2.44	0.205242		2.44	0.212204		2.44	0.200076		2.44	0.151293			2.44	0.223506		2.44	0.0922338		2.44	-0.0987311		2.44	-0.123776		2.44	-0.0587468
2.45	-0.2522		2.45	-0.257064		2.45	-0.260082		2.45	-0.258982		2.45	-0.257961			2.45	0.168931		2.45	0.204045		2.45	0.211703		2.45	0.200348		2.45	0.152279			2.45	0.223498		2.45	0.0939073		2.45	-0.0973541		2.45	-0.124397		2.45	-0.0581426
2.46	-0.251039		2.46	-0.256041		2.46	-0.259225		2.46	-0.258241		2.46	-0.257419			2.46	0.16708		2.46	0.202828		2.46	0.211181		2.46	0.200601		2.46	0.153249			2.46	0.223469		2.46	0.0955715		2.46	-0.0959673		2.46	-0.125006		2.46	-0.0575325
2.47	-0.249853		2.47	-0.254992		2.47	-0.258342		2.47	-0.257474		2.47	-0.256851			2.47	0.165212		2.47	0.20159		2.47	0.210637		2.47	0.200833		2.47	0.154204			2.47	0.223416		2.47	0.0972262		2.47	-0.094571		2.47	-0.125602		2.47	-0.0569167
2.48	-0.248641		2.48	-0.253918		2.48	-0.257433		2.48	-0.256681		2.48	-0.256258			2.48	0.163328		2.48	0.200332		2.48	0.210073		2.48	0.201046		2.48	0.155144			2.48	0.223342		2.48	0.0988711		2.48	-0.0931651		2.48	-0.126186		2.48	-0.0562952
2.49	-0.247405		2.49	-0.252818		2.49	-0.256499		2.49	-0.255863		2.49	-0.255639			2.49	0.161428		2.49	0.199054		2.49	0.209487		2.49	0.201238		2.49	0.156068			2.49	0.223245		2.49	0.100506		2.49	-0.09175		2.49	-0.126757		2.49	-0.055668
2.5	-0.246144		2.5	-0.251694		2.5	-0.255539		2.5	-0.255019		2.5	-0.254995			2.5	0.159511		2.5	0.197756		2.5	0.208881		2.5	0.20141		2.5	0.156976			2.5	0.223126		2.5	0.102131		2.5	-0.0903257		2.5	-0.127315		2.5	-0.0550353
2.51	-0.244858		2.51	-0.250544		2.51	-0.254553		2.51	-0.25415		2.51	-0.254325			2.51	0.157578		2.51	0.196438		2.51	0.208253		2.51	0.201562		2.51	0.157869			2.51	0.222984		2.51	0.103746		2.51	-0.0888923		2.51	-0.127861		2.51	-0.0543971
2.52	-0.243548		2.52	-0.249369		2.52	-0.253542		2.52	-0.253255		2.52	-0.253629			2.52	0.15563		2.52	0.195101		2.52	0.207605		2.52	0.201694		2.52	0.158746			2.52	0.222821		2.52	0.10535		2.52	-0.0874501		2.52	-0.128394		2.52	-0.0537534
2.53	-0.242214		2.53	-0.248169		2.53	-0.252505		2.53	-0.252335		2.53	-0.252908			2.53	0.153666		2.53	0.193744		2.53	0.206936		2.53	0.201806		2.53	0.159607			2.53	0.222634		2.53	0.106944		2.53	-0.0859991		2.53	-0.128914		2.53	-0.0531044
2.54	-0.240855		2.54	-0.246944		2.54	-0.251444		2.54	-0.251389		2.54	-0.252162			2.54	0.151687		2.54	0.192368		2.54	0.206246		2.54	0.201897		2.54	0.160452			2.54	0.222426		2.54	0.108527		2.54	-0.0845395		2.54	-0.129421		2.54	-0.0524501
2.55	-0.239473		2.55	-0.245695		2.55	-0.250357		2.55	-0.250419		2.55	-0.251391			2.55	0.149692		2.55	0.190972		2.55	0.205536		2.55	0.201968		2.55	0.161281			2.55	0.222196		2.55	0.110099		2.55	-0.0830715		2.55	-0.129915		2.55	-0.0517905
2.56	-0.238066		2.56	-0.24442		2.56	-0.249245		2.56	-0.249423		2.56	-0.250595			2.56	0.147683		2.56	0.189558		2.56	0.204805		2.56	0.202019		2.56	0.162094			2.56	0.221943		2.56	0.111661		2.56	-0.0815951		2.56	-0.130396		2.56	-0.0511257
2.57	-0.236635		2.57	-0.243122		2.57	-0.248108		2.57	-0.248403		2.57	-0.249773			2.57	0.145658		2.57	0.188124		2.57	0.204054		2.57	0.20205		2.57	0.162891			2.57	0.221668		2.57	0.113211		2.57	-0.0801106		2.57	-0.130864		2.57	-0.0504558
2.58	-0.235181		2.58	-0.241799		2.58	-0.246946		2.58	-0.247357		2.58	-0.248927			2.58	0.14362		2.58	0.186672		2.58	0.203282		2.58	0.202061		2.58	0.163671			2.58	0.221371		2.58	0.11475		2.58	-0.0786181		2.58	-0.131319		2.58	-0.0497809
2.59	-0.233704		2.59	-0.240452		2.59	-0.24576		2.59	-0.246287		2.59	-0.248055			2.59	0.141566		2.59	0.185201		2.59	0.20249		2.59	0.202051		2.59	0.164435			2.59	0.221051		2.59	0.116277		2.59	-0.0771178		2.59	-0.131761		2.59	-0.049101
2.6	-0.232203		2.6	-0.239081		2.6	-0.244549		2.6	-0.245193		2.6	-0.247159			2.6	0.139499		2.6	0.183711		2.6	0.201677		2.6	0.202022		2.6	0.165183			2.6	0.22071		2.6	0.117793		2.6	-0.0756097		2.6	-0.13219		2.6	-0.0484162
2.61	-0.230678		2.61	-0.237686		2.61	-0.243313		2.61	-0.244073		2.61	-0.246238			2.61	0.137418		2.61	0.182204		2.61	0.200845		2.61	0.201972		2.61	0.165914			2.61	0.220347		2.61	0.119297		2.61	-0.074094		2.61	-0.132606		2.61	-0.0477265
2.62	-0.229131		2.62	-0.236268		2.62	-0.242053		2.62	-0.24293		2.62	-0.245293			2.62	0.135323		2.62	0.180677		2.62	0.199992		2.62	0.201902		2.62	0.166629			2.62	0.219961		2.62	0.120789		2.62	-0.072571		2.62	-0.133008		2.62	-0.0470321
2.63	-0.227561		2.63	-0.234825		2.63	-0.240769		2.63	-0.241762		2.63	-0.244323			2.63	0.133214		2.63	0.179133		2.63	0.19912		2.63	0.201811		2.63	0.167327			2.63	0.219554		2.63	0.122269		2.63	-0.0710406		2.63	-0.133397		2.63	-0.046333
2.64	-0.225968		2.64	-0.23336		2.64	-0.239461		2.64	-0.24057		2.64	-0.243328			2.64	0.131092		2.64	0.177571		2.64	0.198227		2.64	0.201701		2.64	0.168008			2.64	0.219124		2.64	0.123736		2.64	-0.0695032		2.64	-0.133772		2.64	-0.0456292
2.65	-0.224352		2.65	-0.23187		2.65	-0.238129		2.65	-0.239354		2.65	-0.242309			2.65	0.128957		2.65	0.175991		2.65	0.197315		2.65	0.20157		2.65	0.168672			2.65	0.218673		2.65	0.125192		2.65	-0.0679588		2.65	-0.134135		2.65	-0.0449209
2.66	-0.222714		2.66	-0.230358		2.66	-0.236774		2.66	-0.238114		2.66	-0.241266			2.66	0.12681		2.66	0.174394		2.66	0.196383		2.66	0.201419		2.66	0.169319			2.66	0.2182		2.66	0.126634		2.66	-0.0664077		2.66	-0.134483		2.66	-0.0442081
2.67	-0.221054		2.67	-0.228823		2.67	-0.235394		2.67	-0.23685		2.67	-0.240199			2.67	0.124649		2.67	0.172779		2.67	0.195431		2.67	0.201248		2.67	0.16995			2.67	0.217704		2.67	0.128064		2.67	-0.0648499		2.67	-0.134819		2.67	-0.0434908
2.68	-0.219371		2.68	-0.227265		2.68	-0.233991		2.68	-0.235562		2.68	-0.239108			2.68	0.122476		2.68	0.171147		2.68	0.19446		2.68	0.201057		2.68	0.170564			2.68	0.217188		2.68	0.129482		2.68	-0.0632856		2.68	-0.135141		2.68	-0.0427693
2.69	-0.217667		2.69	-0.225684		2.69	-0.232565		2.69	-0.234251		2.69	-0.237993			2.69	0.120291		2.69	0.169498		2.69	0.193469		2.69	0.200846		2.69	0.17116			2.69	0.216649		2.69	0.130886		2.69	-0.061715		2.69	-0.135449		2.69	-0.0420434
2.7	-0.215941		2.7	-0.22408		2.7	-0.231115		2.7	-0.232916		2.7	-0.236854			2.7	0.118093		2.7	0.167831		2.7	0.192459		2.7	0.200615		2.7	0.171739			2.7	0.216089		2.7	0.132277		2.7	-0.0601382		2.7	-0.135744		2.7	-0.0413133
2.71	-0.214193		2.71	-0.222454		2.71	-0.229642		2.71	-0.231559		2.71	-0.235691			2.71	0.115884		2.71	0.166148		2.71	0.19143		2.71	0.200363		2.71	0.172302			2.71	0.215507		2.71	0.133656		2.71	-0.0585554		2.71	-0.136025		2.71	-0.0405791
2.72	-0.212424		2.72	-0.220806		2.72	-0.228147		2.72	-0.230178		2.72	-0.234505			2.72	0.113664		2.72	0.164449		2.72	0.190382		2.72	0.200092		2.72	0.172847			2.72	0.214904		2.72	0.13502		2.72	-0.0569667		2.72	-0.136293		2.72	-0.0398409
2.73	-0.210634		2.73	-0.219136		2.73	-0.226628		2.73	-0.228774		2.73	-0.233296			2.73	0.111432		2.73	0.162733		2.73	0.189314		2.73	0.199801		2.73	0.173374			2.73	0.214279		2.73	0.136371		2.73	-0.0553723		2.73	-0.136547		2.73	-0.0390986
2.74	-0.208822		2.74	-0.217444		2.74	-0.225087		2.74	-0.227347		2.74	-0.232063			2.74	0.109188		2.74	0.161		2.74	0.188228		2.74	0.199489		2.74	0.173885			2.74	0.213633		2.74	0.137709		2.74	-0.0537725		2.74	-0.136787		2.74	-0.0383525
2.75	-0.20699		2.75	-0.21573		2.75	-0.223523		2.75	-0.225897		2.75	-0.230806			2.75	0.106934		2.75	0.159252		2.75	0.187123		2.75	0.199158		2.75	0.174377			2.75	0.212965		2.75	0.139033		2.75	-0.0521672		2.75	-0.137014		2.75	-0.0376025
2.76	-0.205137		2.76	-0.213994		2.76	-0.221937		2.76	-0.224425		2.76	-0.229527			2.76	0.104669		2.76	0.157488		2.76	0.185999		2.76	0.198807		2.76	0.174853			2.76	0.212276		2.76	0.140343		2.76	-0.0505567		2.76	-0.137227		2.76	-0.0368488
2.77	-0.203264		2.77	-0.212237		2.77	-0.220329		2.77	-0.22293		2.77	-0.228225			2.77	0.102394		2.77	0.155707		2.77	0.184856		2.77	0.198436		2.77	0.175311			2.77	0.211566		2.77	0.141638		2.77	-0.0489412		2.77	-0.137426		2.77	-0.0360913
2.78	-0.20137		2.78	-0.210459		2.78	-0.218698		2.78	-0.221413		2.78	-0.2269			2.78	0.100109		2.78	0.153912		2.78	0.183695		2.78	0.198045		2.78	0.175751			2.78	0.210835		2.78	0.14292		2.78	-0.0473207		2.78	-0.137612		2.78	-0.0353303
2.79	-0.199456		2.79	-0.20866		2.79	-0.217046		2.79	-0.219874		2.79	-0.225552			2.79	0.0978132		2.79	0.152101		2.79	0.182516		2.79	0.197634		2.79	0.176174			2.79	0.210082		2.79	0.144188		2.79	-0.0456955		2.79	-0.137784		2.79	-0.0345657
2.8	-0.197522		2.8	-0.20684		2.8	-0.215372		2.8	-0.218313		2.8	-0.224182			2.8	0.0955078		2.8	0.150274		2.8	0.181318		2.8	0.197203		2.8	0.17658			2.8	0.209309		2.8	0.145441		2.8	-0.0440658		2.8	-0.137942		2.8	-0.0337977
2.81	-0.195568		2.81	-0.204999		2.81	-0.213677		2.81	-0.21673		2.81	-0.22279			2.81	0.093193		2.81	0.148433		2.81	0.180102		2.81	0.196753		2.81	0.176967			2.81	0.208514		2.81	0.146679		2.81	-0.0424317		2.81	-0.138086		2.81	-0.0330263
2.82	-0.193595		2.82	-0.203138		2.82	-0.21196		2.82	-0.215125		2.82	-0.221375			2.82	0.0908688		2.82	0.146577		2.82	0.178869		2.82	0.196283		2.82	0.177337			2.82	0.207699		2.82	0.147903		2.82	-0.0407933		2.82	-0.138216		2.82	-0.0322516
2.83	-0.191602		2.83	-0.201257		2.83	-0.210222		2.83	-0.213499		2.83	-0.219938			2.83	0.0885355		2.83	0.144706		2.83	0.177617		2.83	0.195794		2.83	0.17769			2.83	0.206863		2.83	0.149112		2.83	-0.0391508		2.83	-0.138333		2.83	-0.0314736
2.84	-0.189591		2.84	-0.199355		2.84	-0.208463		2.84	-0.211852		2.84	-0.218478			2.84	0.0861934		2.84	0.142821		2.84	0.176348		2.84	0.195284		2.84	0.178024			2.84	0.206007		2.84	0.150306		2.84	-0.0375044		2.84	-0.138435		2.84	-0.0306925
2.85	-0.18756		2.85	-0.197433		2.85	-0.206683		2.85	-0.210183		2.85	-0.216998			2.85	0.0838427		2.85	0.140921		2.85	0.17506		2.85	0.194756		2.85	0.178341			2.85	0.205129		2.85	0.151485		2.85	-0.0358543		2.85	-0.138524		2.85	-0.0299084
2.86	-0.18551		2.86	-0.195492		2.86	-0.204883		2.86	-0.208494		2.86	-0.215495			2.86	0.0814836		2.86	0.139008		2.86	0.173756		2.86	0.194208		2.86	0.178639			2.86	0.204232		2.86	0.152649		2.86	-0.0342006		2.86	-0.138599		2.86	-0.0291212
2.87	-0.183442		2.87	-0.193531		2.87	-0.203062		2.87	-0.206783		2.87	-0.213971			2.87	0.0791163		2.87	0.13708		2.87	0.172434		2.87	0.19364		2.87	0.17892			2.87	0.203313		2.87	0.153797		2.87	-0.0325434		2.87	-0.138661		2.87	-0.0283312
2.88	-0.181356		2.88	-0.191551		2.88	-0.20122		2.88	-0.205052		2.88	-0.212425			2.88	0.0767411		2.88	0.135139		2.88	0.171095		2.88	0.193053		2.88	0.179183			2.88	0.202375		2.88	0.154931		2.88	-0.030883		2.88	-0.138708		2.88	-0.0275383
2.89	-0.179251		2.89	-0.189552		2.89	-0.199359		2.89	-0.2033		2.89	-0.210858			2.89	0.0743583		2.89	0.133184		2.89	0.169739		2.89	0.192447		2.89	0.179429			2.89	0.201416		2.89	0.156048		2.89	-0.0292195		2.89	-0.138741		2.89	-0.0267427
2.9	-0.177129		2.9	-0.187533		2.9	-0.197478		2.9	-0.201528		2.9	-0.209271			2.9	0.071968		2.9	0.131216		2.9	0.168365		2.9	0.191821		2.9	0.179656			2.9	0.200437		2.9	0.15715		2.9	-0.0275531		2.9	-0.138761		2.9	-0.0259443
2.91	-0.174989		2.91	-0.185496		2.91	-0.195576		2.91	-0.199736		2.91	-0.207662			2.91	0.0695705		2.91	0.129235		2.91	0.166975		2.91	0.191177		2.91	0.179865			2.91	0.199438		2.91	0.158237		2.91	-0.025884		2.91	-0.138767		2.91	-0.0251434
2.92	-0.172831		2.92	-0.183441		2.92	-0.193656		2.92	-0.197924		2.92	-0.206032			2.92	0.067166		2.92	0.127241		2.92	0.165568		2.92	0.190513		2.92	0.180056			2.92	0.198419		2.92	0.159307		2.92	-0.0242122		2.92	-0.138758		2.92	-0.02434
2.93	-0.170656		2.93	-0.181367		2.93	-0.191716		2.93	-0.196092		2.93	-0.204382			2.93	0.0647549		2.93	0.125234		2.93	0.164145		2.93	0.18983		2.93	0.180229			2.93	0.197381		2.93	0.160362		2.93	-0.0225381		2.93	-0.138736		2.93	-0.0235341
2.94	-0.168464		2.94	-0.179274		2.94	-0.189757		2.94	-0.19424		2.94	-0.202711			2.94	0.0623373		2.94	0.123214		2.94	0.162705		2.94	0.189128		2.94	0.180385			2.94	0.196322		2.94	0.161401		2.94	-0.0208616		2.94	-0.1387		2.94	-0.0227259
2.95	-0.166256		2.95	-0.177164		2.95	-0.187778		2.95	-0.192369		2.95	-0.20102			2.95	0.0599134		2.95	0.121183		2.95	0.161249		2.95	0.188408		2.95	0.180522			2.95	0.195244		2.95	0.162423		2.95	-0.0191831		2.95	-0.138651		2.95	-0.0219154
2.96	-0.16403		2.96	-0.175037		2.96	-0.185781		2.96	-0.190479		2.96	-0.199309			2.96	0.0574835		2.96	0.119139		2.96	0.159777		2.96	0.187668		2.96	0.180641			2.96	0.194147		2.96	0.163429		2.96	-0.0175027		2.96	-0.138587		2.96	-0.0211028
2.97	-0.161788		2.97	-0.172891		2.97	-0.183766		2.97	-0.18857		2.97	-0.197579			2.97	0.0550479		2.97	0.117083		2.97	0.158289		2.97	0.18691		2.97	0.180742			2.97	0.193029		2.97	0.164419		2.97	-0.0158205		2.97	-0.138509		2.97	-0.020288
2.98	-0.15953		2.98	-0.170729		2.98	-0.181732		2.98	-0.186642		2.98	-0.195828			2.98	0.0526068		2.98	0.115016		2.98	0.156785		2.98	0.186133		2.98	0.180825			2.98	0.191893		2.98	0.165393		2.98	-0.0141368		2.98	-0.138418		2.98	-0.0194712
2.99	-0.157256		2.99	-0.168549		2.99	-0.17968		2.99	-0.184695		2.99	-0.194058			2.99	0.0501604		2.99	0.112937		2.99	0.155265		2.99	0.185337		2.99	0.18089			2.99	0.190738		2.99	0.16635		2.99	-0.0124516		2.99	-0.138313		2.99	-0.0186524
3	-0.154967		3	-0.166353		3	-0.17761		3	-0.18273		3	-0.192268			3	0.047709		3	0.110846		3	0.15373		3	0.184523		3	0.180937			3	0.189563		3	0.16729		3	-0.0107652		3	-0.138194		3	-0.0178318
3.01	-0.152661		3.01	-0.16414		3.01	-0.175522		3.01	-0.180746		3.01	-0.190459			3.01	0.0452529		3.01	0.108745		3.01	0.15218		3.01	0.18369		3.01	0.180965			3.01	0.188369		3.01	0.168214		3.01	-0.00907768		3.01	-0.138061		3.01	-0.0170093
3.02	-0.150341		3.02	-0.16191		3.02	-0.173417		3.02	-0.178745		3.02	-0.188631			3.02	0.0427922		3.02	0.106633		3.02	0.150614		3.02	0.182839		3.02	0.180976			3.02	0.187157		3.02	0.16912		3.02	-0.00738928		3.02	-0.137914		3.02	-0.0161852
3.03	-0.148005		3.03	-0.159664		3.03	-0.171294		3.03	-0.176725		3.03	-0.186784			3.03	0.0403272		3.03	0.10451		3.03	0.149033		3.03	0.18197		3.03	0.180969			3.03	0.185926		3.03	0.17001		3.03	-0.00570014		3.03	-0.137754		3.03	-0.0153595
3.04	-0.145655		3.04	-0.157403		3.04	-0.169154		3.04	-0.174688		3.04	-0.184919			3.04	0.0378582		3.04	0.102377		3.04	0.147437		3.04	0.181083		3.04	0.180943			3.04	0.184676		3.04	0.170883		3.04	-0.00401043		3.04	-0.137579		3.04	-0.0145322
3.05	-0.14329		3.05	-0.155125		3.05	-0.166997		3.05	-0.172633		3.05	-0.183035			3.05	0.0353854		3.05	0.100233		3.05	0.145827		3.05	0.180177		3.05	0.180899			3.05	0.183408		3.05	0.171739		3.05	-0.00232032		3.05	-0.137391		3.05	-0.0137035
3.06	-0.140911		3.06	-0.152832		3.06	-0.164824		3.06	-0.170562		3.06	-0.181133			3.06	0.0329091		3.06	0.0980797		3.06	0.144202		3.06	0.179254		3.06	0.180838			3.06	0.182122		3.06	0.172577		3.06	-0.00062997		3.06	-0.13719		3.06	-0.0128734
3.07	-0.138518		3.07	-0.150524		3.07	-0.162634		3.07	-0.168473		3.07	-0.179212			3.07	0.0304295		3.07	0.0959163		3.07	0.142562		3.07	0.178312		3.07	0.180758			3.07	0.180817		3.07	0.173399		3.07	0.00106044		3.07	-0.136974		3.07	-0.012042
3.08	-0.13611		3.08	-0.148201		3.08	-0.160428		3.08	-0.166367		3.08	-0.177274			3.08	0.0279468		3.08	0.0937433		3.08	0.140909		3.08	0.177353		3.08	0.18066			3.08	0.179494		3.08	0.174203		3.08	0.00275074		3.08	-0.136745		3.08	-0.0112095
3.09	-0.13369		3.09	-0.145863		3.09	-0.158205		3.09	-0.164244		3.09	-0.175318			3.09	0.0254614		3.09	0.0915609		3.09	0.139241		3.09	0.176376		3.09	0.180544			3.09	0.178153		3.09	0.174989		3.09	0.00444077		3.09	-0.136502		3.09	-0.0103758
3.1	-0.131256		3.1	-0.14351		3.1	-0.155967		3.1	-0.162106		3.1	-0.173344			3.1	0.0229734		3.1	0.0893694		3.1	0.137559		3.1	0.175381		3.1	0.18041			3.1	0.176795		3.1	0.175758		3.1	0.00613035		3.1	-0.136246		3.1	-0.00954102
3.11	-0.128808		3.11	-0.141143		3.11	-0.153714		3.11	-0.159951		3.11	-0.171353			3.11	0.0204831		3.11	0.087169		3.11	0.135864		3.11	0.174369		3.11	0.180258			3.11	0.175419		3.11	0.17651		3.11	0.00781932		3.11	-0.135976		3.11	-0.00870532
3.12	-0.126348		3.12	-0.138762		3.12	-0.151445		3.12	-0.157779		3.12	-0.169345			3.12	0.0179908		3.12	0.0849598		3.12	0.134155		3.12	0.173339		3.12	0.180088			3.12	0.174025		3.12	0.177244		3.12	0.0095075		3.12	-0.135692		3.12	-0.00786875
3.13	-0.123875		3.13	-0.136367		3.13	-0.14916		3.13	-0.155593		3.13	-0.16732			3.13	0.0154966		3.13	0.0827422		3.13	0.132432		3.13	0.172292		3.13	0.179899			3.13	0.172614		3.13	0.17796		3.13	0.0111947		3.13	-0.135395		3.13	-0.0070314
3.14	-0.12139		3.14	-0.133958		3.14	-0.146861		3.14	-0.15339		3.14	-0.165279			3.14	0.0130009		3.14	0.0805163		3.14	0.130696		3.14	0.171228		3.14	0.179693			3.14	0.171185		3.14	0.178658		3.14	0.0128809		3.14	-0.135084		3.14	-0.00619335
3.15	-0.118893		3.15	-0.131536		3.15	-0.144547		3.15	-0.151173		3.15	-0.16322			3.15	0.0105039		3.15	0.0782823		3.15	0.128948		3.15	0.170146		3.15	0.179469			3.15	0.16974		3.15	0.179338		3.15	0.0145657		3.15	-0.13476		3.15	-0.00535467
3.16	-0.116384		3.16	-0.129101		3.16	-0.142219		3.16	-0.14894		3.16	-0.161146			3.16	0.00800589		3.16	0.0760405		3.16	0.127186		3.16	0.169048		3.16	0.179227			3.16	0.168277		3.16	0.180001		3.16	0.0162491		3.16	-0.134422		3.16	-0.00451546
3.17	-0.113863		3.17	-0.126653		3.17	-0.139877		3.17	-0.146692		3.17	-0.159055			3.17	0.00550705		3.17	0.0737911		3.17	0.125411		3.17	0.167933		3.17	0.178967			3.17	0.166798		3.17	0.180645		3.17	0.0179308		3.17	-0.134071		3.17	-0.0036758
3.18	-0.111331		3.18	-0.124192		3.18	-0.13752		3.18	-0.14443		3.18	-0.156949			3.18	0.00300765		3.18	0.0715343		3.18	0.123624		3.18	0.166801		3.18	0.17869			3.18	0.165302		3.18	0.181272		3.18	0.0196108		3.18	-0.133706		3.18	-0.00283577
3.19	-0.108787		3.19	-0.121719		3.19	-0.13515		3.19	-0.142153		3.19	-0.154826			3.19	0.000507957		3.19	0.0692703		3.19	0.121825		3.19	0.165652		3.19	0.178394			3.19	0.163789		3.19	0.18188		3.19	0.0212888		3.19	-0.133328		3.19	-0.00199545
3.2	-0.106233		3.2	-0.119233		3.2	-0.132766		3.2	-0.139862		3.2	-0.152689			3.2	-0.00199179		3.2	0.0669994		3.2	0.120014		3.2	0.164486		3.2	0.17808			3.2	0.16226		3.2	0.18247		3.2	0.0229646		3.2	-0.132937		3.2	-0.00115494
3.21	-0.103668		3.21	-0.116736		3.21	-0.130369		3.21	-0.137557		3.21	-0.150536			3.21	-0.00449133		3.21	0.0647219		3.21	0.11819		3.21	0.163305		3.21	0.177749			3.21	0.160715		3.21	0.183042		3.21	0.0246382		3.21	-0.132532		3.21	-0.000314313
3.22	-0.101093		3.22	-0.114227		3.22	-0.127959		3.22	-0.135238		3.22	-0.148367			3.22	-0.00699043		3.22	0.0624378		3.22	0.116355		3.22	0.162107		3.22	0.1774			3.22	0.159154		3.22	0.183596		3.22	0.0263093		3.22	-0.132114		3.22	0.000526346
3.23	-0.0985078		3.23	-0.111707		3.23	-0.125537		3.23	-0.132906		3.23	-0.146185			3.23	-0.00948883		3.23	0.0601475		3.23	0.114508		3.23	0.160892		3.23	0.177033			3.23	0.157576		3.23	0.184131		3.23	0.0279778		3.23	-0.131683		3.23	0.00136695
3.24	-0.0959127		3.24	-0.109175		3.24	-0.123101		3.24	-0.13056		3.24	-0.143987			3.24	-0.0119863		3.24	0.0578512		3.24	0.112649		3.24	0.159662		3.24	0.176648			3.24	0.155983		3.24	0.184648		3.24	0.0296434		3.24	-0.131239		3.24	0.00220742
3.25	-0.0933079		3.25	-0.106633		3.25	-0.120654		3.25	-0.128201		3.25	-0.141775			3.25	-0.0144825		3.25	0.0555492		3.25	0.11078		3.25	0.158415		3.25	0.176246			3.25	0.154375		3.25	0.185146		3.25	0.0313062		3.25	-0.130781		3.25	0.00304767
3.26	-0.0906938		3.26	-0.10408		3.26	-0.118194		3.26	-0.12583		3.26	-0.139549			3.26	-0.0169773		3.26	0.0532415		3.26	0.108899		3.26	0.157153		3.26	0.175826			3.26	0.152751		3.26	0.185626		3.26	0.0329657		3.26	-0.130311		3.26	0.00388762
3.27	-0.0880706		3.27	-0.101516		3.27	-0.115722		3.27	-0.123446		3.27	-0.137309			3.27	-0.0194704		3.27	0.0509285		3.27	0.107007		3.27	0.155875		3.27	0.175389			3.27	0.151112		3.27	0.186087		3.27	0.034622		3.27	-0.129827		3.27	0.00472717
3.28	-0.0854387		3.28	-0.0989423		3.28	-0.113239		3.28	-0.121049		3.28	-0.135055			3.28	-0.0219616		3.28	0.0486105		3.28	0.105105		3.28	0.154582		3.28	0.174934			3.28	0.149457		3.28	0.18653		3.28	0.0362748		3.28	-0.129331		3.28	0.00556626
3.29	-0.0827982		3.29	-0.0963587		3.29	-0.110745		3.29	-0.118641		3.29	-0.132788			3.29	-0.0244506		3.29	0.0462876		3.29	0.103192		3.29	0.153273		3.29	0.174461			3.29	0.147788		3.29	0.186954		3.29	0.037924		3.29	-0.128821		3.29	0.00640479
3.3	-0.0801494		3.3	-0.0937655		3.3	-0.108239		3.3	-0.11622		3.3	-0.130507			3.3	-0.0269371		3.3	0.04396		3.3	0.101269		3.3	0.151949		3.3	0.173971			3.3	0.146104		3.3	0.187359		3.3	0.0395694		3.3	-0.128299		3.3	0.00724267
3.31	-0.0774926		3.31	-0.0911629		3.31	-0.105723		3.31	-0.113788		3.31	-0.128214			3.31	-0.0294209		3.31	0.0416281		3.31	0.0993356		3.31	0.150609		3.31	0.173464			3.31	0.144405		3.31	0.187746		3.31	0.0412109		3.31	-0.127764		3.31	0.00807983
3.32	-0.074828		3.32	-0.0885511		3.32	-0.103196		3.32	-0.111345		3.32	-0.125907			3.32	-0.0319018		3.32	0.039292		3.32	0.0973924		3.32	0.149254		3.32	0.172939			3.32	0.142692		3.32	0.188114		3.32	0.0428482		3.32	-0.127216		3.32	0.00891619
3.33	-0.072156		3.33	-0.0859305		3.33	-0.100658		3.33	-0.10889		3.33	-0.123588			3.33	-0.0343795		3.33	0.0369519		3.33	0.0954394		3.33	0.147885		3.33	0.172398			3.33	0.140965		3.33	0.188463		3.33	0.0444812		3.33	-0.126655		3.33	0.00975165
3.34	-0.0694767		3.34	-0.0833014		3.34	-0.0981111		3.34	-0.106425		3.34	-0.121257			3.34	-0.0368537		3.34	0.0346082		3.34	0.0934769		3.34	0.146501		3.34	0.171838			3.34	0.139223		3.34	0.188793		3.34	0.0461098		3.34	-0.126082		3.34	0.0105861
3.35	-0.0667905		3.35	-0.0806639		3.35	-0.095554		3.35	-0.103949		3.35	-0.118913			3.35	-0.0393243		3.35	0.032261		3.35	0.091505		3.35	0.145102		3.35	0.171262			3.35	0.137468		3.35	0.189104		3.35	0.0477338		3.35	-0.125496		3.35	0.0114196
3.36	-0.0640976		3.36	-0.0780183		3.36	-0.0929873		3.36	-0.101463		3.36	-0.116558			3.36	-0.0417909		3.36	0.0299106		3.36	0.089524		3.36	0.143688		3.36	0.170668			3.36	0.135699		3.36	0.189396		3.36	0.049353		3.36	-0.124898		3.36	0.0122519
3.37	-0.0613983		3.37	-0.0753649		3.37	-0.0904113		3.37	-0.098966		3.37	-0.114191			3.37	-0.0442534		3.37	0.0275572		3.37	0.087534		3.37	0.142261		3.37	0.170058			3.37	0.133916		3.37	0.18967		3.37	0.0509673		3.37	-0.124287		3.37	0.0130829
3.38	-0.0586929		3.38	-0.072704		3.38	-0.0878263		3.38	-0.0964595		3.38	-0.111812			3.38	-0.0467114		3.38	0.025201		3.38	0.0855353		3.38	0.140819		3.38	0.16943			3.38	0.13212		3.38	0.189924		3.38	0.0525765		3.38	-0.123663		3.38	0.0139127
3.39	-0.0559816		3.39	-0.0700358		3.39	-0.0852325		3.39	-0.0939433		3.39	-0.109423			3.39	-0.0491648		3.39	0.0228423		3.39	0.083528		3.39	0.139362		3.39	0.168786			3.39	0.130311		3.39	0.19016		3.39	0.0541804		3.39	-0.123028		3.39	0.014741
3.4	-0.0532647		3.4	-0.0673607		3.4	-0.0826301		3.4	-0.0914178		3.4	-0.107022			3.4	-0.0516132		3.4	0.0204814		3.4	0.0815124		3.4	0.137892		3.4	0.168124			3.4	0.128488		3.4	0.190376		3.4	0.0557789		3.4	-0.12238		3.4	0.0155679
3.41	-0.0505425		3.41	-0.0646787		3.41	-0.0800195		3.41	-0.0888831		3.41	-0.104611			3.41	-0.0540565		3.41	0.0181183		3.41	0.0794886		3.41	0.136409		3.41	0.167446			3.41	0.126653		3.41	0.190573		3.41	0.0573718		3.41	-0.121719		3.41	0.0163933
3.42	-0.0478152		3.42	-0.0619904		3.42	-0.0774009		3.42	-0.0863396		3.42	-0.102189			3.42	-0.0564944		3.42	0.0157535		3.42	0.0774569		3.42	0.134911		3.42	0.166751			3.42	0.124805		3.42	0.190752		3.42	0.058959		3.42	-0.121047		3.42	0.0172169
3.43	-0.0450831		3.43	-0.0592958		3.43	-0.0747746		3.43	-0.0837874		3.43	-0.0997568			3.43	-0.0589266		3.43	0.0133871		3.43	0.0754174		3.43	0.1334		3.43	0.16604			3.43	0.122945		3.43	0.190911		3.43	0.0605403		3.43	-0.120362		3.43	0.0180389
3.44	-0.0423466		3.44	-0.0565953		3.44	-0.0721408		3.44	-0.0812268		3.44	-0.0973149			3.44	-0.0613529		3.44	0.0110194		3.44	0.0733704		3.44	0.131876		3.44	0.165311			3.44	0.121072		3.44	0.191051		3.44	0.0621155		3.44	-0.119666		3.44	0.0188591
3.45	-0.0396058		3.45	-0.0538891		3.45	-0.0694997		3.45	-0.0786581		3.45	-0.0948632			3.45	-0.0637731		3.45	0.00865051		3.45	0.071316		3.45	0.130338		3.45	0.164567			3.45	0.119187		3.45	0.191172		3.45	0.0636845		3.45	-0.118957		3.45	0.0196774
3.46	-0.036861		3.46	-0.0511775		3.46	-0.0668518		3.46	-0.0760815		3.46	-0.092402			3.46	-0.0661869		3.46	0.0062808		3.46	0.0692545		3.46	0.128788		3.46	0.163805			3.46	0.117291		3.46	0.191274		3.46	0.0652472		3.46	-0.118237		3.46	0.0204937
3.47	-0.0341126		3.47	-0.0484608		3.47	-0.0641971		3.47	-0.0734974		3.47	-0.0899316			3.47	-0.0685941		3.47	0.00391046		3.47	0.0671861		3.47	0.127224		3.47	0.163028			3.47	0.115382		3.47	0.191357		3.47	0.0668033		3.47	-0.117505		3.47	0.0213079
3.48	-0.0313607		3.48	-0.0457393		3.48	-0.061536		3.48	-0.0709059		3.48	-0.0874521			3.48	-0.0709945		3.48	0.00153973		3.48	0.065111		3.48	0.125648		3.48	0.162234			3.48	0.113462		3.48	0.191421		3.48	0.0683528		3.48	-0.11676		3.48	0.0221201
3.49	-0.0286057		3.49	-0.0430132		3.49	-0.0588688		3.49	-0.0683073		3.49	-0.084964			3.49	-0.0733877		3.49	-0.000831156		3.49	0.0630294		3.49	0.124059		3.49	0.161424			3.49	0.111531		3.49	0.191465		3.49	0.0698954		3.49	-0.116005		3.49	0.02293
3.5	-0.0258478		3.5	-0.0402828		3.5	-0.0561956		3.5	-0.0657018		3.5	-0.0824673			3.5	-0.0757736		3.5	-0.00320196		3.5	0.0609414		3.5	0.122458		3.5	0.160597			3.5	0.109589		3.5	0.191491		3.5	0.071431		3.5	-0.115237		3.5	0.0237376
3.51	-0.0230874		3.51	-0.0375484		3.51	-0.0535169		3.51	-0.0630898		3.51	-0.0799624			3.51	-0.078152		3.51	-0.00557244		3.51	0.0588474		3.51	0.120845		3.51	0.159755			3.51	0.107635		3.51	0.191497		3.51	0.0729595		3.51	-0.114459		3.51	0.0245429
3.52	-0.0203247		3.52	-0.0348102		3.52	-0.0508328		3.52	-0.0604715		3.52	-0.0774495			3.52	-0.0805225		3.52	-0.00794236		3.52	0.0567475		3.52	0.11922		3.52	0.158897			3.52	0.105671		3.52	0.191484		3.52	0.0744807		3.52	-0.113668		3.52	0.0253457
3.53	-0.0175599		3.53	-0.0320685		3.53	-0.0481436		3.53	-0.0578471		3.53	-0.0749289			3.53	-0.0828849		3.53	-0.0103115		3.53	0.0546419		3.53	0.117582		3.53	0.158023			3.53	0.103696		3.53	0.191452		3.53	0.0759944		3.53	-0.112867		3.53	0.0261459
3.54	-0.0147933		3.54	-0.0293236		3.54	-0.0454496		3.54	-0.055217		3.54	-0.0724007			3.54	-0.0852391		3.54	-0.0126796		3.54	0.0525308		3.54	0.115933		3.54	0.157133			3.54	0.101711		3.54	0.191401		3.54	0.0775006		3.54	-0.112054		3.54	0.0269436
3.55	-0.0120253		3.55	-0.0265758		3.55	-0.0427511		3.55	-0.0525813		3.55	-0.0698653			3.55	-0.0875848		3.55	-0.0150464		3.55	0.0504145		3.55	0.114272		3.55	0.156227			3.55	0.0997159		3.55	0.19133		3.55	0.078999		3.55	-0.11123		3.55	0.0277385
3.56	-0.00925609		3.56	-0.0238254		3.56	-0.0400483		3.56	-0.0499404		3.56	-0.067323			3.56	-0.0899216		3.56	-0.0174117		3.56	0.0482931		3.56	0.1126		3.56	0.155306			3.56	0.0977107		3.56	0.191241		3.56	0.0804894		3.56	-0.110394		3.56	0.0285307
3.57	-0.00648595		3.57	-0.0210725		3.57	-0.0373414		3.57	-0.0472944		3.57	-0.0647739			3.57	-0.0922495		3.57	-0.0197753		3.57	0.0461669		3.57	0.110917		3.57	0.154369			3.57	0.0956956		3.57	0.191132		3.57	0.0819719		3.57	-0.109548		3.57	0.0293201
3.58	-0.00371515		3.58	-0.0183176		3.58	-0.0346309		3.58	-0.0446438		3.58	-0.0622183			3.58	-0.0945682		3.58	-0.0221369		3.58	0.0440361		3.58	0.109222		3.58	0.153416			3.58	0.0936711		3.58	0.191005		3.58	0.0834461		3.58	-0.108691		3.58	0.0301065
3.59	-0.000943985		3.59	-0.0155608		3.59	-0.0319169		3.59	-0.0419887		3.59	-0.0596565			3.59	-0.0968774		3.59	-0.0244963		3.59	0.0419009		3.59	0.107517		3.59	0.152449			3.59	0.0916371		3.59	0.190858		3.59	0.084912		3.59	-0.107823		3.59	0.0308898
3.6	0.00182728		3.6	-0.0128025		3.6	-0.0291997		3.6	-0.0393294		3.6	-0.0570887			3.6	-0.099177		3.6	-0.0268533		3.6	0.0397615		3.6	0.105801		3.6	0.151466			3.6	0.089594		3.6	0.190692		3.6	0.0863694		3.6	-0.106944		3.6	0.0316701
3.61	0.00459835		3.61	-0.0100428		3.61	-0.0264795		3.61	-0.0366661		3.61	-0.0545152			3.61	-0.101467		3.61	-0.0292075		3.61	0.0376182		3.61	0.104074		3.61	0.150468			3.61	0.0875419		3.61	0.190507		3.61	0.0878182		3.61	-0.106054		3.61	0.0324473
3.62	0.00736897		3.62	-0.00728221		3.62	-0.0237567		3.62	-0.0339992		3.62	-0.0519363			3.62	-0.103746		3.62	-0.0315589		3.62	0.035471		3.62	0.102337		3.62	0.149455			3.62	0.0854811		3.62	0.190303		3.62	0.0892582		3.62	-0.105154		3.62	0.0332212
3.63	0.0101389		3.63	-0.00452086		3.63	-0.0210316		3.63	-0.0313289		3.63	-0.0493522			3.63	-0.106015		3.63	-0.033907		3.63	0.0333204		3.63	0.10059		3.63	0.148427			3.63	0.0834117		3.63	0.19008		3.63	0.0906893		3.63	-0.104243		3.63	0.0339917
3.64	0.0129077		3.64	-0.00175905		3.64	-0.0183043		3.64	-0.0286554		3.64	-0.0467631			3.64	-0.108274		3.64	-0.0362518		3.64	0.0311663		3.64	0.0988322		3.64	0.147384			3.64	0.081334		3.64	0.189838		3.64	0.0921113		3.64	-0.103322		3.64	0.0347589
3.65	0.0156753		3.65	0.00100293		3.65	-0.0155752		3.65	-0.0259791		3.65	-0.0441694			3.65	-0.110521		3.65	-0.038593		3.65	0.0290092		3.65	0.0970649		3.65	0.146326			3.65	0.0792481		3.65	0.189577		3.65	0.093524		3.65	-0.102391		3.65	0.0355226
3.66	0.0184413		3.66	0.00376481		3.66	-0.0128446		3.66	-0.0233002		3.66	-0.0415713			3.66	-0.112758		3.66	-0.0409303		3.66	0.0268492		3.66	0.0952878		3.66	0.145254			3.66	0.0771544		3.66	0.189297		3.66	0.0949275		3.66	-0.101449		3.66	0.0362827
3.67	0.0212055		3.67	0.00652631		3.67	-0.0101127		3.67	-0.020619		3.67	-0.038969			3.67	-0.114983		3.67	-0.0432635		3.67	0.0246865		3.67	0.0935013		3.67	0.144167			3.67	0.0750529		3.67	0.188998		3.67	0.0963214		3.67	-0.100497		3.67	0.0370392
3.68	0.0239675		3.68	0.00928717		3.68	-0.00737973		3.68	-0.0179357		3.68	-0.0363628			3.68	-0.117197		3.68	-0.0455924		3.68	0.0225213		3.68	0.0917054		3.68	0.143066			3.68	0.0729439		3.68	0.18868		3.68	0.0977057		3.68	-0.0995353		3.68	0.037792
3.69	0.0267272		3.69	0.0120471		3.69	-0.00464605		3.69	-0.0152506		3.69	-0.0337529			3.69	-0.119399		3.69	-0.0479167		3.69	0.0203539		3.69	0.0899003		3.69	0.141951			3.69	0.0708276		3.69	0.188344		3.69	0.0990802		3.69	-0.0985634		3.69	0.038541
3.7	0.0294841		3.7	0.0148058		3.7	-0.00191191		3.7	-0.0125639		3.7	-0.0311397			3.7	-0.121589		3.7	-0.0502363		3.7	0.0181844		3.7	0.0880862		3.7	0.140821			3.7	0.0687042		3.7	0.187988		3.7	0.100445		3.7	-0.0975817		3.7	0.0392862
3.71	0.0322382		3.71	0.017563		3.71	0.000822424		3.71	-0.00987607		3.71	-0.0285234			3.71	-0.123767		3.71	-0.0525508		3.71	0.0160131		3.71	0.0862634		3.71	0.139677			3.71	0.0665739		3.71	0.187614		3.71	0.101799		3.71	-0.0965903		3.71	0.0400275
3.72	0.034989		3.72	0.0203185		3.72	0.00355668		3.72	-0.0071872		3.72	-0.0259042			3.72	-0.125933		3.72	-0.05486		3.72	0.0138402		3.72	0.0844319		3.72	0.138519			3.72	0.064437		3.72	0.187221		3.72	0.103144		3.72	-0.0955891		3.72	0.0407647
3.73	0.0377363		3.73	0.023072		3.73	0.00629057		3.73	-0.00449762		3.73	-0.0232824			3.73	-0.128086		3.73	-0.0571638		3.73	0.0116659		3.73	0.0825919		3.73	0.137348			3.73	0.0622937		3.73	0.186809		3.73	0.104478		3.73	-0.0945784		3.73	0.0414979
3.74	0.0404798		3.74	0.0258231		3.74	0.00902384		3.74	-0.00180758		3.74	-0.0206583			3.74	-0.130226		3.74	-0.0594619		3.74	0.00949049		3.74	0.0807437		3.74	0.136163			3.74	0.0601441		3.74	0.186378		3.74	0.105802		3.74	-0.0935583		3.74	0.0422269
3.75	0.0432193		3.75	0.0285717		3.75	0.0117562		3.75	0.000882634		3.75	-0.0180322			3.75	-0.132354		3.75	-0.061754		3.75	0.0073141		3.75	0.0788874		3.75	0.134964			3.75	0.0579885		3.75	0.185929		3.75	0.107115		3.75	-0.0925288		3.75	0.0429517
3.76	0.0459545		3.76	0.0313174		3.76	0.0144874		3.76	0.00357276		3.76	-0.0154042			3.76	-0.134467		3.76	-0.0640399		3.76	0.00513698		3.76	0.0770233		3.76	0.133751			3.76	0.0558271		3.76	0.185462		3.76	0.108417		3.76	-0.09149		3.76	0.0436722
3.77	0.048685		3.77	0.03406		3.77	0.0172171		3.77	0.00626253		3.77	-0.0127747			3.77	-0.136568		3.77	-0.0663194		3.77	0.00295935		3.77	0.0751514		3.77	0.132525			3.77	0.0536602		3.77	0.184975		3.77	0.109709		3.77	-0.0904421		3.77	0.0443883
3.78	0.0514107		3.78	0.0367991		3.78	0.0199452		3.78	0.00895167		3.78	-0.0101439			3.78	-0.138655		3.78	-0.0685923		3.78	0.000781415		3.78	0.073272		3.78	0.131286			3.78	0.0514878		3.78	0.184471		3.78	0.110989		3.78	-0.0893852		3.78	0.0451
3.79	0.0541313		3.79	0.0395346		3.79	0.0226712		3.79	0.0116399		3.79	-0.0075121			3.79	-0.140728		3.79	-0.0708584		3.79	-0.00139659		3.79	0.0713853		3.79	0.130034			3.79	0.0493104		3.79	0.183947		3.79	0.112258		3.79	-0.0883193		3.79	0.0458072
3.8	0.0568464		3.8	0.0422661		3.8	0.0253949		3.8	0.014327		3.8	-0.00487955			3.8	-0.142787		3.8	-0.0731173		3.8	-0.00357446		3.8	0.0694915		3.8	0.128769			3.8	0.0471279		3.8	0.183406		3.8	0.113517		3.8	-0.0872446		3.8	0.0465098
3.81	0.0595559		3.81	0.0449934		3.81	0.0281162		3.81	0.0170127		3.81	-0.00224651			3.81	-0.144832		3.81	-0.075369		3.81	-0.00575198		3.81	0.0675907		3.81	0.127491			3.81	0.0449408		3.81	0.182846		3.81	0.114764		3.81	-0.0861611		3.81	0.0472077
3.82	0.0622594		3.82	0.0477162		3.82	0.0308346		3.82	0.0196966		3.82	0.000386751			3.82	-0.146862		3.82	-0.0776131		3.82	-0.00792891		3.82	0.0656831		3.82	0.1262			3.82	0.0427492		3.82	0.182268		3.82	0.115999		3.82	-0.0850691		3.82	0.0479009
3.83	0.0649567		3.83	0.0504343		3.83	0.0335499		3.83	0.0223786		3.83	0.00301998			3.83	-0.148877		3.83	-0.0798494		3.83	-0.0101051		3.83	0.063769		3.83	0.124897			3.83	0.0405533		3.83	0.181671		3.83	0.117223		3.83	-0.0839685		3.83	0.0485894
3.84	0.0676474		3.84	0.0531473		3.84	0.0362618		3.84	0.0250583		3.84	0.0056529			3.84	-0.150878		3.84	-0.0820778		3.84	-0.0122802		3.84	0.0618485		3.84	0.123581			3.84	0.0383533		3.84	0.181057		3.84	0.118435		3.84	-0.0828595		3.84	0.049273
3.85	0.0703315		3.85	0.055855		3.85	0.0389702		3.85	0.0277356		3.85	0.00828526			3.85	-0.152863		3.85	-0.0842979		3.85	-0.0144541		3.85	0.0599218		3.85	0.122252			3.85	0.0361495		3.85	0.180424		3.85	0.119635		3.85	-0.0817423		3.85	0.0499516
3.86	0.0730084		3.86	0.058557		3.86	0.0416746		3.86	0.03041		3.86	0.0109168			3.86	-0.154834		3.86	-0.0865097		3.86	-0.0166266		3.86	0.0579891		3.86	0.120912			3.86	0.0339421		3.86	0.179773		3.86	0.120823		3.86	-0.0806169		3.86	0.0506253
3.87	0.0756781		3.87	0.0612533		3.87	0.0443749		3.87	0.0330815		3.87	0.0135472			3.87	-0.156788		3.87	-0.0887127		3.87	-0.0187974		3.87	0.0560506		3.87	0.119559			3.87	0.0317313		3.87	0.179104		3.87	0.121999		3.87	-0.0794834		3.87	0.0512939
3.88	0.0783402		3.88	0.0639434		3.88	0.0470707		3.88	0.0357496		3.88	0.0161763			3.88	-0.158727		3.88	-0.0909069		3.88	-0.0209663		3.88	0.0541065		3.88	0.118195			3.88	0.0295174		3.88	0.178418		3.88	0.123163		3.88	-0.078342		3.88	0.0519573
3.89	0.0809945		3.89	0.0666271		3.89	0.0497619		3.89	0.0384141		3.89	0.0188038			3.89	-0.160651		3.89	-0.093092		3.89	-0.0231331		3.89	0.0521571		3.89	0.116818			3.89	0.0273004		3.89	0.177713		3.89	0.124315		3.89	-0.0771927		3.89	0.0526156
3.9	0.0836407		3.9	0.0693042		3.9	0.052448		3.9	0.0410748		3.9	0.0214294			3.9	-0.162558		3.9	-0.0952678		3.9	-0.0252976		3.9	0.0502023		3.9	0.11543			3.9	0.0250808		3.9	0.176991		3.9	0.125454		3.9	-0.0760357		3.9	0.0532686
3.91	0.0862785		3.91	0.0719743		3.91	0.055129		3.91	0.0437314		3.91	0.0240528			3.91	-0.164449		3.91	-0.0974341		3.91	-0.0274596		3.91	0.0482426		3.91	0.114031			3.91	0.0228586		3.91	0.176251		3.91	0.126581		3.91	-0.0748711		3.91	0.0539163
3.92	0.0889077		3.92	0.0746372		3.92	0.0578043		3.92	0.0463836		3.92	0.0266738			3.92	-0.166323		3.92	-0.0995906		3.92	-0.0296188		3.92	0.0462781		3.92	0.11262			3.92	0.0206342		3.92	0.175493		3.92	0.127695		3.92	-0.073699		3.92	0.0545586
3.93	0.091528		3.93	0.0772927		3.93	0.060474		3.93	0.0490312		3.93	0.0292922			3.93	-0.168181		3.93	-0.101737		3.93	-0.0317751		3.93	0.0443089		3.93	0.111197			3.93	0.0184077		3.93	0.174718		3.93	0.128796		3.93	-0.0725196		3.93	0.0551954
3.94	0.0941391		3.94	0.0799404		3.94	0.0631375		3.94	0.0516739		3.94	0.0319076			3.94	-0.170022		3.94	-0.103874		3.94	-0.0339282		3.94	0.0423353		3.94	0.109764			3.94	0.0161793		3.94	0.173926		3.94	0.129885		3.94	-0.0713329		3.94	0.0558267
3.95	0.0967409		3.95	0.0825801		3.95	0.0657948		3.95	0.0543114		3.95	0.0345199			3.95	-0.171846		3.95	-0.106		3.95	-0.0360779		3.95	0.0403574		3.95	0.10832			3.95	0.0139493		3.95	0.173116		3.95	0.13096		3.95	-0.0701391		3.95	0.0564524
3.96	0.0993329		3.96	0.0852116		3.96	0.0684455		3.96	0.0569435		3.96	0.0371287			3.96	-0.173653		3.96	-0.108115		3.96	-0.038224		3.96	0.0383755		3.96	0.106865			3.96	0.011718		3.96	0.172288		3.96	0.132022		3.96	-0.0689382		3.96	0.0570725
3.97	0.101915		3.97	0.0878346		3.97	0.0710893		3.97	0.0595698		3.97	0.0397338			3.97	-0.175442		3.97	-0.11022		3.97	-0.0403662		3.97	0.0363898		3.97	0.105399			3.97	0.00948545		3.97	0.171444		3.97	0.133071		3.97	-0.0677305		3.97	0.0576869
3.98	0.104487		3.98	0.0904488		3.98	0.073726		3.98	0.0621903		3.98	0.0423349			3.98	-0.177214		3.98	-0.112313		3.98	-0.0425045		3.98	0.0344005		3.98	0.103922			3.98	0.00725196		3.98	0.170582		3.98	0.134107		3.98	-0.066516		3.98	0.0582955
3.99	0.107048		3.99	0.0930539		3.99	0.0763554		3.99	0.0648045		3.99	0.0449318			3.99	-0.178968		3.99	-0.114396		3.99	-0.0446385		3.99	0.0324077		3.99	0.102435			3.99	0.00501775		3.99	0.169703		3.99	0.13513		3.99	-0.0652948		3.99	0.0588983
4	0.109599		4	0.0956497		4	0.0789771		4	0.0674122		4	0.0475241			4	-0.180704		4	-0.116466		4	-0.046768		4	0.0304116		4	0.100938			4	0.00278304		4	0.168808		4	0.136138		4	-0.0640671		4	0.0594952
4.01	0.112139		4.01	0.098236		4.01	0.0815909		4.01	0.0700132		4.01	0.0501118			4.01	-0.182422		4.01	-0.118526		4.01	-0.0488928		4.01	0.0284126		4.01	0.0994312			4.01	0.00054805		4.01	0.167895		4.01	0.137134		4.01	-0.062833		4.01	0.0600861
4.02	0.114668		4.02	0.100812		4.02	0.0841966		4.02	0.0726072		4.02	0.0526944			4.02	-0.184122		4.02	-0.120573		4.02	-0.0510128		4.02	0.0264106		4.02	0.0979141			4.02	-0.00168699		4.02	0.166966		4.02	0.138115		4.02	-0.0615926		4.02	0.0606711
4.03	0.117185		4.03	0.103379		4.03	0.0867938		4.03	0.0751939		4.03	0.0552717			4.03	-0.185804		4.03	-0.122608		4.03	-0.0531276		4.03	0.0244061		4.03	0.0963872			4.03	-0.00392187		4.03	0.16602		4.03	0.139083		4.03	-0.0603461		4.03	0.0612499
4.04	0.11969		4.04	0.105935		4.04	0.0893824		4.04	0.0777731		4.04	0.0578436			4.04	-0.187467		4.04	-0.124632		4.04	-0.0552372		4.04	0.0223991		4.04	0.0948507			4.04	-0.00615635		4.04	0.165057		4.04	0.140037		4.04	-0.0590935		4.04	0.0618227
4.05	0.122184		4.05	0.10848		4.05	0.091962		4.05	0.0803445		4.05	0.0604096			4.05	-0.189111		4.05	-0.126642		4.05	-0.0573412		4.05	0.0203898		4.05	0.0933047			4.05	-0.00839022		4.05	0.164078		4.05	0.140977		4.05	-0.057835		4.05	0.0623892
4.06	0.124665		4.06	0.111015		4.06	0.0945324		4.06	0.0829079		4.06	0.0629696			4.06	-0.190736		4.06	-0.12864		4.06	-0.0594395		4.06	0.0183785		4.06	0.0917494			4.06	-0.0106233		4.06	0.163082		4.06	0.141902		4.06	-0.0565707		4.06	0.0629496
4.07	0.127134		4.07	0.113538		4.07	0.0970934		4.07	0.085463		4.07	0.0655233			4.07	-0.192343		4.07	-0.130625		4.07	-0.0615318		4.07	0.0163654		4.07	0.0901849			4.07	-0.0128552		4.07	0.16207		4.07	0.142814		4.07	-0.0553008		4.07	0.0635036
4.08	0.12959		4.08	0.11605		4.08	0.0996447		4.08	0.0880096		4.08	0.0680705			4.08	-0.19393		4.08	-0.132597		4.08	-0.063618		4.08	0.0143507		4.08	0.0886113			4.08	-0.0150859		4.08	0.161042		4.08	0.143711		4.08	-0.0540254		4.08	0.0640513
4.09	0.132033		4.09	0.118551		4.09	0.102186		4.09	0.0905473		4.09	0.0706108			4.09	-0.195497		4.09	-0.134556		4.09	-0.0656978		4.09	0.0123345		4.09	0.0870289			4.09	-0.0173151		4.09	0.159998		4.09	0.144594		4.09	-0.0527445		4.09	0.0645925
4.1	0.134463		4.1	0.12104		4.1	0.104717		4.1	0.093076		4.1	0.0731441			4.1	-0.197045		4.1	-0.136501		4.1	-0.067771		4.1	0.0103171		4.1	0.0854379			4.1	-0.0195425		4.1	0.158938		4.1	0.145462		4.1	-0.0514584		4.1	0.0651273
4.11	0.136879		4.11	0.123516		4.11	0.107238		4.11	0.0955954		4.11	0.0756701			4.11	-0.198574		4.11	-0.138433		4.11	-0.0698375		4.11	0.0082986		4.11	0.0838382			4.11	-0.021768		4.11	0.157862		4.11	0.146316		4.11	-0.0501671		4.11	0.0656556
4.12	0.139282		4.12	0.12598		4.12	0.109748		4.12	0.0981053		4.12	0.0781885			4.12	-0.200082		4.12	-0.140351		4.12	-0.071897		4.12	0.00627931		4.12	0.0822302			4.12	-0.0239913		4.12	0.15677		4.12	0.147155		4.12	-0.0488708		4.12	0.0661774
4.13	0.141671		4.13	0.128432		4.13	0.112246		4.13	0.100605		4.13	0.080699			4.13	-0.201571		4.13	-0.142255		4.13	-0.0739493		4.13	0.0042594		4.13	0.080614			4.13	-0.0262122		4.13	0.155662		4.13	0.14798		4.13	-0.0475696		4.13	0.0666925
4.14	0.144045		4.14	0.130871		4.14	0.114734		4.14	0.103095		4.14	0.0832016			4.14	-0.203039		4.14	-0.144144		4.14	-0.0759942		4.14	0.00223906		4.14	0.0789897			4.14	-0.0284305		4.14	0.154539		4.14	0.14879		4.14	-0.0462637		4.14	0.0672009
4.15	0.146406		4.15	0.133296		4.15	0.11721		4.15	0.105575		4.15	0.0856957			4.15	-0.204487		4.15	-0.146019		4.15	-0.0780315		4.15	0.000218494		4.15	0.0773574			4.15	-0.030646		4.15	0.1534		4.15	0.149584		4.15	-0.0449531		4.15	0.0677026
4.16	0.148751		4.16	0.135709		4.16	0.119675		4.16	0.108044		4.16	0.0881814			4.16	-0.205915		4.16	-0.14788		4.16	-0.080061		4.16	-0.00180209		4.16	0.0757175			4.16	-0.0328583		4.16	0.152247		4.16	0.150364		4.16	-0.043638		4.16	0.0681976
4.17	0.151082		4.17	0.138108		4.17	0.122127		4.17	0.110502		4.17	0.0906582			4.17	-0.207322		4.17	-0.149726		4.17	-0.0820825		4.17	-0.0038225		4.17	0.07407			4.17	-0.0350674		4.17	0.151077		4.17	0.151129		4.17	-0.0423186		4.17	0.0686857
4.18	0.153398		4.18	0.140492		4.18	0.124568		4.18	0.11295		4.18	0.0931259			4.18	-0.208708		4.18	-0.151556		4.18	-0.0840958		4.18	-0.00584252		4.18	0.0724151			4.18	-0.037273		4.18	0.149893		4.18	0.151879		4.18	-0.040995		4.18	0.069167
4.19	0.155698		4.19	0.142863		4.19	0.126996		4.19	0.115385		4.19	0.0955843			4.19	-0.210073		4.19	-0.153372		4.19	-0.0861007		4.19	-0.00786196		4.19	0.0707529			4.19	-0.0394749		4.19	0.148694		4.19	0.152613		4.19	-0.0396672		4.19	0.0696414
4.2	0.157983		4.2	0.14522		4.2	0.129411		4.2	0.11781		4.2	0.0980332			4.2	-0.211418		4.2	-0.155172		4.2	-0.088097		4.2	-0.00988061		4.2	0.0690837			4.2	-0.0416728		4.2	0.14748		4.2	0.153333		4.2	-0.0383355		4.2	0.0701087
4.21	0.160252		4.21	0.147562		4.21	0.131813		4.21	0.120223		4.21	0.100472			4.21	-0.212741		4.21	-0.156957		4.21	-0.0900844		4.21	-0.0118983		4.21	0.0674075			4.21	-0.0438666		4.21	0.146251		4.21	0.154037		4.21	-0.0369999		4.21	0.0705691
4.22	0.162505		4.22	0.14989		4.22	0.134202		4.22	0.122623		4.22	0.102901			4.22	-0.214043		4.22	-0.158726		4.22	-0.0920629		4.22	-0.0139147		4.22	0.0657247			4.22	-0.0460559		4.22	0.145007		4.22	0.154725		4.22	-0.0356607		4.22	0.0710224
4.23	0.164741		4.23	0.152202		4.23	0.136578		4.23	0.125011		4.23	0.10532			4.23	-0.215323		4.23	-0.160479		4.23	-0.0940321		4.23	-0.0159298		4.23	0.0640352			4.23	-0.0482407		4.23	0.143749		4.23	0.155398		4.23	-0.0343178		4.23	0.0714687
4.24	0.166961		4.24	0.154499		4.24	0.13894		4.24	0.127387		4.24	0.107728			4.24	-0.216582		4.24	-0.162217		4.24	-0.095992		4.24	-0.0179433		4.24	0.0623394			4.24	-0.0504206		4.24	0.142477		4.24	0.156056		4.24	-0.0329716		4.24	0.0719077
4.25	0.169165		4.25	0.156781		4.25	0.141288		4.25	0.12975		4.25	0.110126			4.25	-0.21782		4.25	-0.163938		4.25	-0.0979422		4.25	-0.019955		4.25	0.0606373			4.25	-0.0525955		4.25	0.14119		4.25	0.156698		4.25	-0.031622		4.25	0.0723396
4.26	0.171351		4.26	0.159047		4.26	0.143622		4.26	0.132101		4.26	0.112512			4.26	-0.219035		4.26	-0.165642		4.26	-0.0998827		4.26	-0.0219647		4.26	0.0589291			4.26	-0.0547651		4.26	0.13989		4.26	0.157324		4.26	-0.0302693		4.26	0.0727642
4.27	0.173521		4.27	0.161297		4.27	0.145941		4.27	0.134437		4.27	0.114887			4.27	-0.220229		4.27	-0.16733		4.27	-0.101813		4.27	-0.0239722		4.27	0.0572151			4.27	-0.0569293		4.27	0.138575		4.27	0.157935		4.27	-0.0289136		4.27	0.0731816
4.28	0.175673		4.28	0.163531		4.28	0.148246		4.28	0.136761		4.28	0.117251			4.28	-0.221401		4.28	-0.169001		4.28	-0.103733		4.28	-0.0259773		4.28	0.0554953			4.28	-0.0590877		4.28	0.137246		4.28	0.158529		4.28	-0.0275549		4.28	0.0735917
4.29	0.177807		4.29	0.165748		4.29	0.150536		4.29	0.139071		4.29	0.119603			4.29	-0.22255		4.29	-0.170656		4.29	-0.105643		4.29	-0.0279798		4.29	0.05377			4.29	-0.0612403		4.29	0.135904		4.29	0.159108		4.29	-0.0261936		4.29	0.0739944
4.3	0.179924		4.3	0.16795		4.3	0.152811		4.3	0.141367		4.3	0.121943			4.3	-0.223677		4.3	-0.172293		4.3	-0.107543		4.3	-0.0299795		4.3	0.0520393			4.3	-0.0633867		4.3	0.134548		4.3	0.159671		4.3	-0.0248296		4.3	0.0743896
4.31	0.182023		4.31	0.170134		4.31	0.155071		4.31	0.143648		4.31	0.124271			4.31	-0.224782		4.31	-0.173913		4.31	-0.109431		4.31	-0.0319763		4.31	0.0503034			4.31	-0.0655268		4.31	0.133179		4.31	0.160218		4.31	-0.0234631		4.31	0.0747775
4.32	0.184103		4.32	0.172301		4.32	0.157315		4.32	0.145916		4.32	0.126586			4.32	-0.225865		4.32	-0.175516		4.32	-0.111309		4.32	-0.0339698		4.32	0.0485624			4.32	-0.0676603		4.32	0.131796		4.32	0.160749		4.32	-0.0220942		4.32	0.0751579
4.33	0.186166		4.33	0.174451		4.33	0.159544		4.33	0.148169		4.33	0.128889			4.33	-0.226925		4.33	-0.177101		4.33	-0.113175		4.33	-0.0359599		4.33	0.0468166			4.33	-0.0697871		4.33	0.1304		4.33	0.161264		4.33	-0.0207232		4.33	0.0755307
4.34	0.188209		4.34	0.176584		4.34	0.161757		4.34	0.150407		4.34	0.131178			4.34	-0.227962		4.34	-0.178668		4.34	-0.115031		4.34	-0.0379464		4.34	0.0450662			4.34	-0.0719069		4.34	0.128991		4.34	0.161763		4.34	-0.0193501		4.34	0.075896
4.35	0.190234		4.35	0.178699		4.35	0.163953		4.35	0.152629		4.35	0.133455			4.35	-0.228976		4.35	-0.180218		4.35	-0.116874		4.35	-0.0399291		4.35	0.0433112			4.35	-0.0740195		4.35	0.12757		4.35	0.162245		4.35	-0.017975		4.35	0.0762538
4.36	0.192239		4.36	0.180796		4.36	0.166133		4.36	0.154837		4.36	0.135719			4.36	-0.229967		4.36	-0.181749		4.36	-0.118706		4.36	-0.0419079		4.36	0.0415519			4.36	-0.0761247		4.36	0.126135		4.36	0.162712		4.36	-0.0165982		4.36	0.0766038
4.37	0.194226		4.37	0.182875		4.37	0.168297		4.37	0.157029		4.37	0.137968			4.37	-0.230936		4.37	-0.183263		4.37	-0.120526		4.37	-0.0438824		4.37	0.0397884			4.37	-0.0782223		4.37	0.124688		4.37	0.163162		4.37	-0.0152197		4.37	0.0769463
4.38	0.196193		4.38	0.184935		4.38	0.170443		4.38	0.159206		4.38	0.140204			4.38	-0.231881		4.38	-0.184758		4.38	-0.122335		4.38	-0.0458526		4.38	0.038021			4.38	-0.0803121		4.38	0.123228		4.38	0.163596		4.38	-0.0138396		4.38	0.077281
4.39	0.19814		4.39	0.186977		4.39	0.172573		4.39	0.161366		4.39	0.142426			4.39	-0.232803		4.39	-0.186234		4.39	-0.12413		4.39	-0.0478182		4.39	0.0362497			4.39	-0.0823938		4.39	0.121756		4.39	0.164013		4.39	-0.0124582		4.39	0.077608
4.4	0.200068		4.4	0.189001		4.4	0.174685		4.4	0.163511		4.4	0.144634			4.4	-0.233702		4.4	-0.187692		4.4	-0.125914		4.4	-0.0497789		4.4	0.0344749			4.4	-0.0844673		4.4	0.120272		4.4	0.164414		4.4	-0.0110755		4.4	0.0779273
4.41	0.201976		4.41	0.191005		4.41	0.17678		4.41	0.165639		4.41	0.146827			4.41	-0.234578		4.41	-0.189131		4.41	-0.127685		4.41	-0.0517348		4.41	0.0326966			4.41	-0.0865323		4.41	0.118776		4.41	0.164799		4.41	-0.00969177		4.41	0.0782387
4.42	0.203863		4.42	0.192991		4.42	0.178857		4.42	0.16775		4.42	0.149006			4.42	-0.23543		4.42	-0.190552		4.42	-0.129443		4.42	-0.0536854		4.42	0.030915			4.42	-0.0885887		4.42	0.117268		4.42	0.165167		4.42	-0.00830703		4.42	0.0785424
4.43	0.20573		4.43	0.194957		4.43	0.180916		4.43	0.169845		4.43	0.151169			4.43	-0.236258		4.43	-0.191953		4.43	-0.131188		4.43	-0.0556307		4.43	0.0291303			4.43	-0.0906363		4.43	0.115748		4.43	0.165518		4.43	-0.00692146		4.43	0.0788381
4.44	0.207576		4.44	0.196904		4.44	0.182958		4.44	0.171923		4.44	0.153318			4.44	-0.237063		4.44	-0.193335		4.44	-0.13292		4.44	-0.0575704		4.44	0.0273427			4.44	-0.0926747		4.44	0.114217		4.44	0.165853		4.44	-0.0055352		4.44	0.079126
4.45	0.209402		4.45	0.198831		4.45	0.18498		4.45	0.173984		4.45	0.155451			4.45	-0.237845		4.45	-0.194697		4.45	-0.134639		4.45	-0.0595043		4.45	0.0255524			4.45	-0.0947039		4.45	0.112674		4.45	0.166172		4.45	-0.00414839		4.45	0.079406
4.46	0.211207		4.46	0.200738		4.46	0.186985		4.46	0.176027		4.46	0.157569			4.46	-0.238602		4.46	-0.196041		4.46	-0.136344		4.46	-0.0614323		4.46	0.0237595			4.46	-0.0967237		4.46	0.11112		4.46	0.166474		4.46	-0.00276116		4.46	0.0796781
4.47	0.21299		4.47	0.202625		4.47	0.188971		4.47	0.178052		4.47	0.159671			4.47	-0.239335		4.47	-0.197364		4.47	-0.138036		4.47	-0.0633542		4.47	0.0219643			4.47	-0.0987337		4.47	0.109555		4.47	0.166759		4.47	-0.00137365		4.47	0.0799421
4.48	0.214753		4.48	0.204492		4.48	0.190937		4.48	0.18006		4.48	0.161757			4.48	-0.240045		4.48	-0.198668		4.48	-0.139713		4.48	-0.0652697		4.48	0.0201668			4.48	-0.100734		4.48	0.107979		4.48	0.167027		4.48	1.39937e-05		4.48	0.0801982
4.49	0.216493		4.49	0.206338		4.49	0.192885		4.49	0.18205		4.49	0.163827			4.49	-0.240731		4.49	-0.199952		4.49	-0.141377		4.49	-0.0671787		4.49	0.0183673			4.49	-0.102724		4.49	0.106392		4.49	0.167279		4.49	0.00140164		4.49	0.0804463
4.5	0.218213		4.5	0.208164		4.5	0.194813		4.5	0.184021		4.5	0.16588			4.5	-0.241392		4.5	-0.201216		4.5	-0.143027		4.5	-0.069081		4.5	0.016566			4.5	-0.104704		4.5	0.104795		4.5	0.167514		4.5	0.00278914		4.5	0.0806863
4.51	0.21991		4.51	0.209969		4.51	0.196722		4.51	0.185975		4.51	0.167917			4.51	-0.24203		4.51	-0.20246		4.51	-0.144662		4.51	-0.0709763		4.51	0.0147631			4.51	-0.106673		4.51	0.103187		4.51	0.167733		4.51	0.00417636		4.51	0.0809182
4.52	0.221585		4.52	0.211753		4.52	0.198612		4.52	0.187909		4.52	0.169937			4.52	-0.242643		4.52	-0.203683		4.52	-0.146283		4.52	-0.0728646		4.52	0.0129586			4.52	-0.108632		4.52	0.101568		4.52	0.167934		4.52	0.00556317		4.52	0.0811421
4.53	0.223239		4.53	0.213515		4.53	0.200481		4.53	0.189825		4.53	0.17194			4.53	-0.243232		4.53	-0.204887		4.53	-0.14789		4.53	-0.0747456		4.53	0.0111529			4.53	-0.11058		4.53	0.0999399		4.53	0.168119		4.53	0.00694941		4.53	0.0813578
4.54	0.224869		4.54	0.215257		4.54	0.20233		4.54	0.191722		4.54	0.173926			4.54	-0.243796		4.54	-0.206069		4.54	-0.149481		4.54	-0.0766191		4.54	0.00934605			4.54	-0.112517		4.54	0.0983014		4.54	0.168287		4.54	0.00833497		4.54	0.0815654
4.55	0.226478		4.55	0.216977		4.55	0.20416		4.55	0.193599		4.55	0.175894			4.55	-0.244337		4.55	-0.207232		4.55	-0.151058		4.55	-0.0784849		4.55	0.00753827			4.55	-0.114442		4.55	0.0966531		4.55	0.168438		4.55	0.00971969		4.55	0.0817649
4.56	0.228064		4.56	0.218675		4.56	0.205968		4.56	0.195457		4.56	0.177845			4.56	-0.244852		4.56	-0.208373		4.56	-0.152619		4.56	-0.0803429		4.56	0.00572973			4.56	-0.116356		4.56	0.0949951		4.56	0.168572		4.56	0.0111034		4.56	0.0819561
4.57	0.229627		4.57	0.220351		4.57	0.207756		4.57	0.197296		4.57	0.179778			4.57	-0.245344		4.57	-0.209494		4.57	-0.154165		4.57	-0.0821929		4.57	0.00392062			4.57	-0.118259		4.57	0.0933277		4.57	0.16869		4.57	0.0124861		4.57	0.0821392
4.58	0.231167		4.58	0.222005		4.58	0.209524		4.58	0.199115		4.58	0.181693			4.58	-0.24581		4.58	-0.210593		4.58	-0.155696		4.58	-0.0840346		4.58	0.00211112			4.58	-0.120149		4.58	0.0916509		4.58	0.16879		4.58	0.0138675		4.58	0.0823141
4.59	0.232683		4.59	0.223637		4.59	0.21127		4.59	0.200914		4.59	0.18359			4.59	-0.246253		4.59	-0.211672		4.59	-0.157211		4.59	-0.085868		4.59	0.00030141			4.59	-0.122028		4.59	0.0899649		4.59	0.168874		4.59	0.0152475		4.59	0.0824807
4.6	0.234177		4.6	0.225247		4.6	0.212995		4.6	0.202693		4.6	0.185469			4.6	-0.24667		4.6	-0.212729		4.6	-0.158711		4.6	-0.0876927		4.6	-0.00150833			4.6	-0.123894		4.6	0.0882699		4.6	0.168941		4.6	0.0166259		4.6	0.0826391
4.61	0.235647		4.61	0.226834		4.61	0.214699		4.61	0.204452		4.61	0.187329			4.61	-0.247063		4.61	-0.213765		4.61	-0.160195		4.61	-0.0895087		4.61	-0.00331793			4.61	-0.125748		4.61	0.0865662		4.61	0.168991		4.61	0.0180028		4.61	0.0827892
4.62	0.237094		4.62	0.228399		4.62	0.216382		4.62	0.20619		4.62	0.18917			4.62	-0.247431		4.62	-0.21478		4.62	-0.161662		4.62	-0.0913158		4.62	-0.00512719			4.62	-0.12759		4.62	0.0848537		4.62	0.169024		4.62	0.0193778		4.62	0.082931
4.63	0.238517		4.63	0.22994		4.63	0.218043		4.63	0.207908		4.63	0.190992			4.63	-0.247775		4.63	-0.215773		4.63	-0.163114		4.63	-0.0931137		4.63	-0.00693593			4.63	-0.129418		4.63	0.0831328		4.63	0.16904		4.63	0.0207509		4.63	0.0830646
4.64	0.239916		4.64	0.231459		4.64	0.219682		4.64	0.209605		4.64	0.192796			4.64	-0.248093		4.64	-0.216745		4.64	-0.164549		4.64	-0.0949023		4.64	-0.00874399			4.64	-0.131234		4.64	0.0814035		4.64	0.169039		4.64	0.0221219		4.64	0.0831898
4.65	0.241291		4.65	0.232954		4.65	0.221299		4.65	0.211281		4.65	0.19458			4.65	-0.248387		4.65	-0.217695		4.65	-0.165967		4.65	-0.0966814		4.65	-0.0105512			4.65	-0.133037		4.65	0.0796662		4.65	0.169021		4.65	0.0234906		4.65	0.0833068
4.66	0.242642		4.66	0.234426		4.66	0.222894		4.66	0.212935		4.66	0.196344			4.66	-0.248656		4.66	-0.218623		4.66	-0.16737		4.66	-0.0984508		4.66	-0.0123573			4.66	-0.134826		4.66	0.0779208		4.66	0.168987		4.66	0.0248571		4.66	0.0834153
4.67	0.243969		4.67	0.235875		4.67	0.224466		4.67	0.214569		4.67	0.198089			4.67	-0.2489		4.67	-0.21953		4.67	-0.168755		4.67	-0.10021		4.67	-0.0141622			4.67	-0.136602		4.67	0.0761677		4.67	0.168935		4.67	0.026221		4.67	0.0835156
4.68	0.245271		4.68	0.2373		4.68	0.226017		4.68	0.216181		4.68	0.199814			4.68	-0.24912		4.68	-0.220414		4.68	-0.170123		4.68	-0.10196		4.68	-0.0159657			4.68	-0.138364		4.68	0.0744069		4.68	0.168867		4.68	0.0275824		4.68	0.0836075
4.69	0.246549		4.69	0.238702		4.69	0.227544		4.69	0.217771		4.69	0.201519			4.69	-0.249314		4.69	-0.221277		4.69	-0.171475		4.69	-0.103699		4.69	-0.0177675			4.69	-0.140113		4.69	0.0726387		4.69	0.168782		4.69	0.028941		4.69	0.083691
4.7	0.247802		4.7	0.240079		4.7	0.229049		4.7	0.21934		4.7	0.203204			4.7	-0.249483		4.7	-0.222117		4.7	-0.172809		4.7	-0.105428		4.7	-0.0195676			4.7	-0.141847		4.7	0.0708633		4.7	0.168679		4.7	0.0302966		4.7	0.0837662
4.71	0.24903		4.71	0.241433		4.71	0.230531		4.71	0.220886		4.71	0.204869			4.71	-0.249628		4.71	-0.222935		4.71	-0.174126		4.71	-0.107147		4.71	-0.0213658			4.71	-0.143567		4.71	0.0690807		4.71	0.16856		4.71	0.0316493		4.71	0.083833
4.72	0.250233		4.72	0.242762		4.72	0.23199		4.72	0.222411		4.72	0.206513			4.72	-0.249747		4.72	-0.223731		4.72	-0.175426		4.72	-0.108855		4.72	-0.0231618			4.72	-0.145273		4.72	0.0672913		4.72	0.168424		4.72	0.0329988		4.72	0.0838914
4.73	0.251412		4.73	0.244067		4.73	0.233426		4.73	0.223913		4.73	0.208136			4.73	-0.249842		4.73	-0.224504		4.73	-0.176708		4.73	-0.110551		4.73	-0.0249555			4.73	-0.146964		4.73	0.0654951		4.73	0.168272		4.73	0.034345		4.73	0.0839414
4.74	0.252565		4.74	0.245348		4.74	0.234838		4.74	0.225393		4.74	0.209739			4.74	-0.249912		4.74	-0.225255		4.74	-0.177972		4.74	-0.112237		4.74	-0.0267467			4.74	-0.148641		4.74	0.0636924		4.74	0.168102		4.74	0.0356877		4.74	0.083983
4.75	0.253693		4.75	0.246604		4.75	0.236227		4.75	0.226851		4.75	0.211321			4.75	-0.249956		4.75	-0.225984		4.75	-0.179219		4.75	-0.113912		4.75	-0.0285352			4.75	-0.150302		4.75	0.0618832		4.75	0.167916		4.75	0.0370269		4.75	0.0840163
4.76	0.254796		4.76	0.247836		4.76	0.237592		4.76	0.228286		4.76	0.212881			4.76	-0.249976		4.76	-0.226689		4.76	-0.180448		4.76	-0.115575		4.76	-0.0303209			4.76	-0.151949		4.76	0.060068		4.76	0.167713		4.76	0.0383624		4.76	0.0840411
4.77	0.255873		4.77	0.249043		4.77	0.238934		4.77	0.229697		4.77	0.214421			4.77	-0.24997		4.77	-0.227373		4.77	-0.181658		4.77	-0.117227		4.77	-0.0321035			4.77	-0.15358		4.77	0.0582467		4.77	0.167493		4.77	0.039694		4.77	0.0840575
4.78	0.256924		4.78	0.250224		4.78	0.240251		4.78	0.231086		4.78	0.215939			4.78	-0.24994		4.78	-0.228033		4.78	-0.182851		4.78	-0.118867		4.78	-0.0338829			4.78	-0.155197		4.78	0.0564195		4.78	0.167256		4.78	0.0410217		4.78	0.0840655
4.79	0.25795		4.79	0.251381		4.79	0.241545		4.79	0.232452		4.79	0.217435			4.79	-0.249884		4.79	-0.228671		4.79	-0.184025		4.79	-0.120495		4.79	-0.0356589			4.79	-0.156797		4.79	0.0545868		4.79	0.167003		4.79	0.0423453		4.79	0.0840651
4.8	0.25895		4.8	0.252513		4.8	0.242814		4.8	0.233795		4.8	0.218909			4.8	-0.249804		4.8	-0.229285		4.8	-0.185181		4.8	-0.122111		4.8	-0.0374314			4.8	-0.158382		4.8	0.0527486		4.8	0.166732		4.8	0.0436646		4.8	0.0840563
4.81	0.259924		4.81	0.253619		4.81	0.244059		4.81	0.235114		4.81	0.220362			4.81	-0.249699		4.81	-0.229877		4.81	-0.186318		4.81	-0.123714		4.81	-0.0392001			4.81	-0.159951		4.81	0.0509051		4.81	0.166446		4.81	0.0449796		4.81	0.0840391
4.82	0.260873		4.82	0.254701		4.82	0.24528		4.82	0.23641		4.82	0.221793			4.82	-0.249568		4.82	-0.230446		4.82	-0.187437		4.82	-0.125306		4.82	-0.0409649			4.82	-0.161504		4.82	0.0490565		4.82	0.166142		4.82	0.0462901		4.82	0.0840135
4.83	0.261795		4.83	0.255756		4.83	0.246476		4.83	0.237682		4.83	0.223201			4.83	-0.249413		4.83	-0.230992		4.83	-0.188537		4.83	-0.126885		4.83	-0.0427257			4.83	-0.163041		4.83	0.047203		4.83	0.165822		4.83	0.0475959		4.83	0.0839795
4.84	0.262691		4.84	0.256786		4.84	0.247648		4.84	0.23893		4.84	0.224587			4.84	-0.249233		4.84	-0.231515		4.84	-0.189618		4.84	-0.128451		4.84	-0.0444821			4.84	-0.164562		4.84	0.0453448		4.84	0.165486		4.84	0.048897		4.84	0.0839371
4.85	0.26356		4.85	0.25779		4.85	0.248795		4.85	0.240154		4.85	0.225951			4.85	-0.249027		4.85	-0.232014		4.85	-0.19068		4.85	-0.130004		4.85	-0.0462341			4.85	-0.166066		4.85	0.043482		4.85	0.165132		4.85	0.0501932		4.85	0.0838863
4.86	0.264404		4.86	0.258769		4.86	0.249917		4.86	0.241355		4.86	0.227292			4.86	-0.248797		4.86	-0.23249		4.86	-0.191723		4.86	-0.131544		4.86	-0.0479815			4.86	-0.167554		4.86	0.0416149		4.86	0.164763		4.86	0.0514844		4.86	0.0838271
4.87	0.26522		4.87	0.259722		4.87	0.251013		4.87	0.242531		4.87	0.22861			4.87	-0.248542		4.87	-0.232943		4.87	-0.192747		4.87	-0.133072		4.87	-0.049724			4.87	-0.169024		4.87	0.0397437		4.87	0.164377		4.87	0.0527704		4.87	0.0837596
4.88	0.266011		4.88	0.260648		4.88	0.252085		4.88	0.243683		4.88	0.229905			4.88	-0.248263		4.88	-0.233373		4.88	-0.193751		4.88	-0.134585		4.88	-0.0514616			4.88	-0.170478		4.88	0.0378684		4.88	0.163974		4.88	0.0540511		4.88	0.0836836
4.89	0.266775		4.89	0.261549		4.89	0.253132		4.89	0.244811		4.89	0.231178			4.89	-0.247958		4.89	-0.23378		4.89	-0.194736		4.89	-0.136086		4.89	-0.0531941			4.89	-0.171915		4.89	0.0359894		4.89	0.163555		4.89	0.0553265		4.89	0.0835993
4.9	0.267512		4.9	0.262424		4.9	0.254153		4.9	0.245914		4.9	0.232427			4.9	-0.247629		4.9	-0.234163		4.9	-0.195702		4.9	-0.137573		4.9	-0.0549212			4.9	-0.173335		4.9	0.0341068		4.9	0.16312		4.9	0.0565963		4.9	0.0835066
4.91	0.268222		4.91	0.263272		4.91	0.255149		4.91	0.246992		4.91	0.233653			4.91	-0.247274		4.91	-0.234523		4.91	-0.196648		4.91	-0.139046		4.91	-0.0566428			4.91	-0.174737		4.91	0.0322208		4.91	0.162668		4.91	0.0578605		4.91	0.0834056
4.92	0.268905		4.92	0.264094		4.92	0.256119		4.92	0.248046		4.92	0.234856			4.92	-0.246895		4.92	-0.234859		4.92	-0.197575		4.92	-0.140505		4.92	-0.0583588			4.92	-0.176122		4.92	0.0303315		4.92	0.1622		4.92	0.0591188		4.92	0.0832962
4.93	0.269562		4.93	0.264889		4.93	0.257064		4.93	0.249075		4.93	0.236035			4.93	-0.246492		4.93	-0.235171		4.93	-0.198481		4.93	-0.14195		4.93	-0.0600689			4.93	-0.177489		4.93	0.0284392		4.93	0.161716		4.93	0.0603713		4.93	0.0831785
4.94	0.270192		4.94	0.265658		4.94	0.257983		4.94	0.250079		4.94	0.237191			4.94	-0.246064		4.94	-0.235461		4.94	-0.199368		4.94	-0.143381		4.94	-0.0617731			4.94	-0.178839		4.94	0.0265441		4.94	0.161216		4.94	0.0616177		4.94	0.0830525
4.95	0.270794		4.95	0.266401		4.95	0.258876		4.95	0.251058		4.95	0.238323			4.95	-0.245611		4.95	-0.235726		4.95	-0.200235		4.95	-0.144797		4.95	-0.063471			4.95	-0.18017		4.95	0.0246463		4.95	0.160699		4.95	0.062858		4.95	0.0829182
4.96	0.27137		4.96	0.267117		4.96	0.259744		4.96	0.252013		4.96	0.239431			4.96	-0.245133		4.96	-0.235968		4.96	-0.201082		4.96	-0.146199		4.96	-0.0651626			4.96	-0.181484		4.96	0.0227461		4.96	0.160167		4.96	0.0640919		4.96	0.0827756
4.97	0.271918		4.97	0.267806		4.97	0.260585		4.97	0.252941		4.97	0.240515			4.97	-0.244631		4.97	-0.236187		4.97	-0.201909		4.97	-0.147587		4.97	-0.0668477			4.97	-0.182779		4.97	0.0208436		4.97	0.159618		4.97	0.0653195		4.97	0.0826247
4.98	0.272439		4.98	0.268468		4.98	0.261401		4.98	0.253845		4.98	0.241575			4.98	-0.244105		4.98	-0.236382		4.98	-0.202716		4.98	-0.14896		4.98	-0.0685261			4.98	-0.184057		4.98	0.018939		4.98	0.159054		4.98	0.0665405		4.98	0.0824656
4.99	0.272933		4.99	0.269104		4.99	0.26219		4.99	0.254723		4.99	0.242611			4.99	-0.243554		4.99	-0.236553		4.99	-0.203502		4.99	-0.150317		4.99	-0.0701977			4.99	-0.185315		4.99	0.0170325		4.99	0.158473		4.99	0.0677549		4.99	0.0822982
5	0.2734		5	0.269712		5	0.262953		5	0.255576		5	0.243623			5	-0.242979		5	-0.236701		5	-0.204268		5	-0.15166		5	-0.0718622			5	-0.186556		5	0.0151242		5	0.157877		5	0.0689625		5	0.0821225
5.01	0.273839		5.01	0.270294		5.01	0.263689		5.01	0.256403		5.01	0.24461			5.01	-0.242379		5.01	-0.236825		5.01	-0.205013		5.01	-0.152988		5.01	-0.0735196			5.01	-0.187777		5.01	0.0132145		5.01	0.157265		5.01	0.0701632		5.01	0.0819387
5.02	0.274251		5.02	0.270848		5.02	0.2644		5.02	0.257204		5.02	0.245573			5.02	-0.241756		5.02	-0.236925		5.02	-0.205739		5.02	-0.1543		5.02	-0.0751696			5.02	-0.18898		5.02	0.0113035		5.02	0.156637		5.02	0.0713569		5.02	0.0817467
5.03	0.274636		5.03	0.271376		5.03	0.265084		5.03	0.25798		5.03	0.246511			5.03	-0.241108		5.03	-0.237001		5.03	-0.206443		5.03	-0.155597		5.03	-0.076812			5.03	-0.190164		5.03	0.00939133		5.03	0.155994		5.03	0.0725434		5.03	0.0815465
5.04	0.274993		5.04	0.271876		5.04	0.265741		5.04	0.25873		5.04	0.247425			5.04	-0.240436		5.04	-0.237054		5.04	-0.207127		5.04	-0.156878		5.04	-0.0784468			5.04	-0.191329		5.04	0.00747823		5.04	0.155335		5.04	0.0737227		5.04	0.0813381
5.05	0.275322		5.05	0.272349		5.05	0.266372		5.05	0.259454		5.05	0.248314			5.05	-0.23974		5.05	-0.237083		5.05	-0.20779		5.05	-0.158144		5.05	-0.0800738			5.05	-0.192475		5.05	0.00556437		5.05	0.15466		5.05	0.0748947		5.05	0.0811216
5.06	0.275624		5.06	0.272795		5.06	0.266976		5.06	0.260152		5.06	0.249178			5.06	-0.23902		5.06	-0.237089		5.06	-0.208432		5.06	-0.159394		5.06	-0.0816927			5.06	-0.193601		5.06	0.00364996		5.06	0.15397		5.06	0.0760591		5.06	0.080897
5.07	0.275899		5.07	0.273214		5.07	0.267553		5.07	0.260824		5.07	0.250017			5.07	-0.238276		5.07	-0.23707		5.07	-0.209054		5.07	-0.160628		5.07	-0.0833035			5.07	-0.194708		5.07	0.00173519		5.07	0.153265		5.07	0.0772159		5.07	0.0806643
5.08	0.276146		5.08	0.273605		5.08	0.268104		5.08	0.26147		5.08	0.250831			5.08	-0.237508		5.08	-0.237029		5.08	-0.209655		5.08	-0.161845		5.08	-0.084906			5.08	-0.195796		5.08	-0.00017976		5.08	0.152544		5.08	0.0783651		5.08	0.0804235
5.09	0.276365		5.09	0.273969		5.09	0.268628		5.09	0.26209		5.09	0.25162			5.09	-0.236717		5.09	-0.236963		5.09	-0.210234		5.09	-0.163047		5.09	-0.0864999			5.09	-0.196864		5.09	-0.00209469		5.09	0.151808		5.09	0.0795063		5.09	0.0801747
5.1	0.276557		5.1	0.274306		5.1	0.269125		5.1	0.262684		5.1	0.252384			5.1	-0.235901		5.1	-0.236873		5.1	-0.210793		5.1	-0.164232		5.1	-0.0880852			5.1	-0.197912		5.1	-0.00400941		5.1	0.151057		5.1	0.0806397		5.1	0.0799179
5.11	0.276721		5.11	0.274615		5.11	0.269595		5.11	0.263251		5.11	0.253123			5.11	-0.235063		5.11	-0.23676		5.11	-0.21133		5.11	-0.165401		5.11	-0.0896617			5.11	-0.198941		5.11	-0.00592373		5.11	0.150291		5.11	0.0817649		5.11	0.0796531
5.12	0.276857		5.12	0.274897		5.12	0.270038		5.12	0.263792		5.12	0.253836			5.12	-0.2342		5.12	-0.236624		5.12	-0.211847		5.12	-0.166554		5.12	-0.0912293			5.12	-0.19995		5.12	-0.00783746		5.12	0.149509		5.12	0.082882		5.12	0.0793803
5.13	0.276966		5.13	0.275151		5.13	0.270454		5.13	0.264307		5.13	0.254524			5.13	-0.233315		5.13	-0.236463		5.13	-0.212342		5.13	-0.167689		5.13	-0.0927877			5.13	-0.200939		5.13	-0.0097504		5.13	0.148713		5.13	0.0839908		5.13	0.0790996
5.14	0.277046		5.14	0.275378		5.14	0.270844		5.14	0.264795		5.14	0.255187			5.14	-0.232406		5.14	-0.236279		5.14	-0.212816		5.14	-0.168808		5.14	-0.0943368			5.14	-0.201907		5.14	-0.0116624		5.14	0.147902		5.14	0.0850912		5.14	0.078811
5.15	0.2771		5.15	0.275577		5.15	0.271206		5.15	0.265257		5.15	0.255824			5.15	-0.231474		5.15	-0.236071		5.15	-0.213269		5.15	-0.16991		5.15	-0.0958765			5.15	-0.202856		5.15	-0.0135732		5.15	0.147076		5.15	0.0861831		5.15	0.0785145
5.16	0.277125		5.16	0.275748		5.16	0.27154		5.16	0.265693		5.16	0.256435			5.16	-0.230518		5.16	-0.23584		5.16	-0.2137		5.16	-0.170995		5.16	-0.0974066			5.16	-0.203784		5.16	-0.0154826		5.16	0.146235		5.16	0.0872663		5.16	0.0782101
5.17	0.277123		5.17	0.275892		5.17	0.271848		5.17	0.266101		5.17	0.257021			5.17	-0.22954		5.17	-0.235585		5.17	-0.21411		5.17	-0.172063		5.17	-0.098927			5.17	-0.204692		5.17	-0.0173905		5.17	0.14538		5.17	0.0883409		5.17	0.0778979
5.18	0.277093		5.18	0.276009		5.18	0.272129		5.18	0.266483		5.18	0.257581			5.18	-0.228538		5.18	-0.235307		5.18	-0.214499		5.18	-0.173114		5.18	-0.100437			5.18	-0.205579		5.18	-0.0192967		5.18	0.14451		5.18	0.0894066		5.18	0.077578
5.19	0.277035		5.19	0.276098		5.19	0.272382		5.19	0.266839		5.19	0.258115			5.19	-0.227514		5.19	-0.235005		5.19	-0.214866		5.19	-0.174147		5.19	-0.101938			5.19	-0.206446		5.19	-0.0212009		5.19	0.143626		5.19	0.0904634		5.19	0.0772502
5.2	0.27695		5.2	0.276159		5.2	0.272608		5.2	0.267168		5.2	0.258624			5.2	-0.226467		5.2	-0.234679		5.2	-0.215212		5.2	-0.175164		5.2	-0.103428			5.2	-0.207292		5.2	-0.023103		5.2	0.142727		5.2	0.0915111		5.2	0.0769148
5.21	0.276837		5.21	0.276192		5.21	0.272807		5.21	0.26747		5.21	0.259106			5.21	-0.225397		5.21	-0.234331		5.21	-0.215536		5.21	-0.176162		5.21	-0.104908			5.21	-0.208117		5.21	-0.0250028		5.21	0.141815		5.21	0.0925496		5.21	0.0765716
5.22	0.276696		5.22	0.276198		5.22	0.272979		5.22	0.267745		5.22	0.259563			5.22	-0.224305		5.22	-0.233958		5.22	-0.215838		5.22	-0.177143		5.22	-0.106377			5.22	-0.208922		5.22	-0.0269001		5.22	0.140887		5.22	0.093579		5.22	0.0762208
5.23	0.276528		5.23	0.276177		5.23	0.273123		5.23	0.267993		5.23	0.259994			5.23	-0.223191		5.23	-0.233562		5.23	-0.216119		5.23	-0.178106		5.23	-0.107836			5.23	-0.209705		5.23	-0.0287947		5.23	0.139946		5.23	0.0945989		5.23	0.0758624
5.24	0.276332		5.24	0.276128		5.24	0.27324		5.24	0.268215		5.24	0.260399			5.24	-0.222054		5.24	-0.233143		5.24	-0.216379		5.24	-0.179052		5.24	-0.109284			5.24	-0.210468		5.24	-0.0306864		5.24	0.138991		5.24	0.0956094		5.24	0.0754964
5.25	0.276108		5.25	0.276051		5.25	0.27333		5.25	0.26841		5.25	0.260777			5.25	-0.220894		5.25	-0.232701		5.25	-0.216617		5.25	-0.179979		5.25	-0.110721			5.25	-0.21121		5.25	-0.0325751		5.25	0.138022		5.25	0.0966104		5.25	0.0751228
5.26	0.275857		5.26	0.275946		5.26	0.273392		5.26	0.268578		5.26	0.26113			5.26	-0.219713		5.26	-0.232235		5.26	-0.216833		5.26	-0.180888		5.26	-0.112147			5.26	-0.21193		5.26	-0.0344605		5.26	0.137039		5.26	0.0976016		5.26	0.0747418
5.27	0.275578		5.27	0.275814		5.27	0.273427		5.27	0.268719		5.27	0.261457			5.27	-0.21851		5.27	-0.231746		5.27	-0.217027		5.27	-0.18178		5.27	-0.113562			5.27	-0.21263		5.27	-0.0363425		5.27	0.136043		5.27	0.0985831		5.27	0.0743532
5.28	0.275272		5.28	0.275654		5.28	0.273434		5.28	0.268834		5.28	0.261757			5.28	-0.217285		5.28	-0.231234		5.28	-0.2172		5.28	-0.182653		5.28	-0.114965			5.28	-0.213308		5.28	-0.0382208		5.28	0.135033		5.28	0.0995548		5.28	0.0739572
5.29	0.274938		5.29	0.275467		5.29	0.273415		5.29	0.268921		5.29	0.262031			5.29	-0.216038		5.29	-0.230699		5.29	-0.217351		5.29	-0.183508		5.29	-0.116357			5.29	-0.213965		5.29	-0.0400953		5.29	0.134009		5.29	0.100517		5.29	0.0735539
5.3	0.274576		5.3	0.275252		5.3	0.273368		5.3	0.268982		5.3	0.262279			5.3	-0.21477		5.3	-0.230141		5.3	-0.21748		5.3	-0.184345		5.3	-0.117738			5.3	-0.2146		5.3	-0.0419658		5.3	0.132972		5.3	0.101468		5.3	0.0731431
5.31	0.274187		5.31	0.27501		5.31	0.273293		5.31	0.269015		5.31	0.262501			5.31	-0.21348		5.31	-0.229559		5.31	-0.217588		5.31	-0.185163		5.31	-0.119106			5.31	-0.215214		5.31	-0.0438321		5.31	0.131922		5.31	0.10241		5.31	0.0727251
5.32	0.273771		5.32	0.27474		5.32	0.273192		5.32	0.269022		5.32	0.262697			5.32	-0.212169		5.32	-0.228955		5.32	-0.217673		5.32	-0.185962		5.32	-0.120463			5.32	-0.215806		5.32	-0.045694		5.32	0.130858		5.32	0.103341		5.32	0.0722998
5.33	0.273327		5.33	0.274443		5.33	0.273062		5.33	0.269002		5.33	0.262866			5.33	-0.210836		5.33	-0.228328		5.33	-0.217737		5.33	-0.186743		5.33	-0.121807			5.33	-0.216377		5.33	-0.0475513		5.33	0.129781		5.33	0.104262		5.33	0.0718672
5.34	0.272856		5.34	0.274118		5.34	0.272906		5.34	0.268955		5.34	0.263009			5.34	-0.209483		5.34	-0.227678		5.34	-0.21778		5.34	-0.187506		5.34	-0.12314			5.34	-0.216926		5.34	-0.0494039		5.34	0.128692		5.34	0.105172		5.34	0.0714275
5.35	0.272358		5.35	0.273766		5.35	0.272722		5.35	0.268881		5.35	0.263125			5.35	-0.208108		5.35	-0.227005		5.35	-0.2178		5.35	-0.188249		5.35	-0.12446			5.35	-0.217454		5.35	-0.0512516		5.35	0.127589		5.35	0.106072		5.35	0.0709806
5.36	0.271833		5.36	0.273387		5.36	0.272512		5.36	0.26878		5.36	0.263216			5.36	-0.206713		5.36	-0.22631		5.36	-0.217799		5.36	-0.188974		5.36	-0.125767			5.36	-0.217959		5.36	-0.0530941		5.36	0.126474		5.36	0.106962		5.36	0.0705266
5.37	0.27128		5.37	0.27298		5.37	0.272273		5.37	0.268653		5.37	0.26328			5.37	-0.205297		5.37	-0.225592		5.37	-0.217775		5.37	-0.18968		5.37	-0.127062			5.37	-0.218443		5.37	-0.0549313		5.37	0.125346		5.37	0.10784		5.37	0.0700656
5.38	0.2707		5.38	0.272546		5.38	0.272008		5.38	0.268498		5.38	0.263318			5.38	-0.203861		5.38	-0.224851		5.38	-0.217731		5.38	-0.190367		5.38	-0.128345			5.38	-0.218905		5.38	-0.056763		5.38	0.124206		5.38	0.108708		5.38	0.0695976
5.39	0.270093		5.39	0.272084		5.39	0.271715		5.39	0.268317		5.39	0.263329			5.39	-0.202404		5.39	-0.224088		5.39	-0.217664		5.39	-0.191035		5.39	-0.129614			5.39	-0.219346		5.39	-0.058589		5.39	0.123053		5.39	0.109565		5.39	0.0691226
5.4	0.269459		5.4	0.271596		5.4	0.271396		5.4	0.268108		5.4	0.263314			5.4	-0.200927		5.4	-0.223302		5.4	-0.217575		5.4	-0.191684		5.4	-0.130871			5.4	-0.219764		5.4	-0.0604092		5.4	0.121888		5.4	0.110411		5.4	0.0686407
5.41	0.268798		5.41	0.27108		5.41	0.271049		5.41	0.267873		5.41	0.263273			5.41	-0.199429		5.41	-0.222494		5.41	-0.217465		5.41	-0.192313		5.41	-0.132114			5.41	-0.22016		5.41	-0.0622234		5.41	0.12071		5.41	0.111246		5.41	0.0681519
5.42	0.26811		5.42	0.270537		5.42	0.270675		5.42	0.267612		5.42	0.263205			5.42	-0.197912		5.42	-0.221664		5.42	-0.217333		5.42	-0.192924		5.42	-0.133344			5.42	-0.220535		5.42	-0.0640313		5.42	0.119521		5.42	0.11207		5.42	0.0676563
5.43	0.267396		5.43	0.269967		5.43	0.270274		5.43	0.267323		5.43	0.263111			5.43	-0.196375		5.43	-0.220812		5.43	-0.21718		5.43	-0.193515		5.43	-0.134561			5.43	-0.220887		5.43	-0.0658328		5.43	0.11832		5.43	0.112883		5.43	0.0671539
5.44	0.266655		5.44	0.26937		5.44	0.269846		5.44	0.267008		5.44	0.262991			5.44	-0.194819		5.44	-0.219938		5.44	-0.217004		5.44	-0.194087		5.44	-0.135765			5.44	-0.221217		5.44	-0.0676277		5.44	0.117107		5.44	0.113684		5.44	0.0666449
5.45	0.265887		5.45	0.268747		5.45	0.26939		5.45	0.266666		5.45	0.262845			5.45	-0.193243		5.45	-0.219041		5.45	-0.216807		5.45	-0.194639		5.45	-0.136955			5.45	-0.221525		5.45	-0.0694159		5.45	0.115882		5.45	0.114474		5.45	0.0661291
5.46	0.265092		5.46	0.268096		5.46	0.268908		5.46	0.266297		5.46	0.262672			5.46	-0.191647		5.46	-0.218123		5.46	-0.216588		5.46	-0.195172		5.46	-0.138131			5.46	-0.221811		5.46	-0.0711971		5.46	0.114645		5.46	0.115253		5.46	0.0656068
5.47	0.264271		5.47	0.267418		5.47	0.2684		5.47	0.265902		5.47	0.262473			5.47	-0.190033		5.47	-0.217183		5.47	-0.216348		5.47	-0.195685		5.47	-0.139293			5.47	-0.222074		5.47	-0.0729713		5.47	0.113397		5.47	0.11602		5.47	0.0650779
5.48	0.263423		5.48	0.266714		5.48	0.267864		5.48	0.26548		5.48	0.262247			5.48	-0.188399		5.48	-0.216221		5.48	-0.216086		5.48	-0.196179		5.48	-0.140441			5.48	-0.222316		5.48	-0.0747381		5.48	0.112138		5.48	0.116776		5.48	0.0645425
5.49	0.26255		5.49	0.265983		5.49	0.267301		5.49	0.265031		5.49	0.261996			5.49	-0.186747		5.49	-0.215238		5.49	-0.215802		5.49	-0.196653		5.49	-0.141576			5.49	-0.222535		5.49	-0.0764974		5.49	0.110867		5.49	0.117519		5.49	0.0640006
5.5	0.261649		5.5	0.265226		5.5	0.266712		5.5	0.264556		5.5	0.261718			5.5	-0.185076		5.5	-0.214233		5.5	-0.215497		5.5	-0.197108		5.5	-0.142696			5.5	-0.222732		5.5	-0.0782491		5.5	0.109586		5.5	0.118251		5.5	0.0634523
5.51	0.260723		5.51	0.264442		5.51	0.266096		5.51	0.264055		5.51	0.261414			5.51	-0.183386		5.51	-0.213206		5.51	-0.21517		5.51	-0.197542		5.51	-0.143802			5.51	-0.222907		5.51	-0.079993		5.51	0.108293		5.51	0.118972		5.51	0.0628977
5.52	0.259771		5.52	0.263631		5.52	0.265454		5.52	0.263527		5.52	0.261084			5.52	-0.181678		5.52	-0.212159		5.52	-0.214822		5.52	-0.197957		5.52	-0.144894			5.52	-0.223059		5.52	-0.0817288		5.52	0.10699		5.52	0.11968		5.52	0.0623368
5.53	0.258793		5.53	0.262794		5.53	0.264784		5.53	0.262973		5.53	0.260728			5.53	-0.179952		5.53	-0.21109		5.53	-0.214452		5.53	-0.198353		5.53	-0.145971			5.53	-0.223189		5.53	-0.0834565		5.53	0.105676		5.53	0.120376		5.53	0.0617697
5.54	0.257788		5.54	0.261931		5.54	0.264089		5.54	0.262392		5.54	0.260346			5.54	-0.178208		5.54	-0.21		5.54	-0.214061		5.54	-0.198728		5.54	-0.147033			5.54	-0.223297		5.54	-0.0851759		5.54	0.104351		5.54	0.121061		5.54	0.0611964
5.55	0.256758		5.55	0.261042		5.55	0.263367		5.55	0.261786		5.55	0.259937			5.55	-0.176446		5.55	-0.208889		5.55	-0.213648		5.55	-0.199084		5.55	-0.148081			5.55	-0.223383		5.55	-0.0868867		5.55	0.103016		5.55	0.121733		5.55	0.060617
5.56	0.255703		5.56	0.260126		5.56	0.262619		5.56	0.261153		5.56	0.259503			5.56	-0.174667		5.56	-0.207757		5.56	-0.213214		5.56	-0.199419		5.56	-0.149114			5.56	-0.223446		5.56	-0.0885888		5.56	0.101671		5.56	0.122393		5.56	0.0600315
5.57	0.254622		5.57	0.259185		5.57	0.261844		5.57	0.260494		5.57	0.259043			5.57	-0.17287		5.57	-0.206604		5.57	-0.212759		5.57	-0.199735		5.57	-0.150132			5.57	-0.223487		5.57	-0.0902821		5.57	0.100315		5.57	0.123041		5.57	0.05944
5.58	0.253515		5.58	0.258217		5.58	0.261043		5.58	0.259809		5.58	0.258557			5.58	-0.171056		5.58	-0.205431		5.58	-0.212282		5.58	-0.200031		5.58	-0.151135			5.58	-0.223505		5.58	-0.0919664		5.58	0.0989496		5.58	0.123676		5.58	0.0588425
5.59	0.252383		5.59	0.257224		5.59	0.260216		5.59	0.259098		5.59	0.258045			5.59	-0.169224		5.59	-0.204237		5.59	-0.211784		5.59	-0.200306		5.59	-0.152123			5.59	-0.223501		5.59	-0.0936414		5.59	0.0975741		5.59	0.124299		5.59	0.0582392
5.6	0.251226		5.6	0.256205		5.6	0.259363		5.6	0.258361		5.6	0.257507			5.6	-0.167376		5.6	-0.203023		5.6	-0.211265		5.6	-0.200562		5.6	-0.153096			5.6	-0.223475		5.6	-0.0953071		5.6	0.0961889		5.6	0.12491		5.6	0.05763
5.61	0.250043		5.61	0.255161		5.61	0.258485		5.61	0.257598		5.61	0.256943			5.61	-0.165511		5.61	-0.201788		5.61	-0.210725		5.61	-0.200798		5.61	-0.154053			5.61	-0.223426		5.61	-0.0969633		5.61	0.094794		5.61	0.125508		5.61	0.0570151
5.62	0.248836		5.62	0.254091		5.62	0.25758		5.62	0.256809		5.62	0.256354			5.62	-0.163629		5.62	-0.200533		5.62	-0.210164		5.62	-0.201013		5.62	-0.154995			5.62	-0.223355		5.62	-0.0986097		5.62	0.0933897		5.62	0.126094		5.62	0.0563945
5.63	0.247603		5.63	0.252995		5.63	0.256649		5.63	0.255995		5.63	0.255739			5.63	-0.161731		5.63	-0.199259		5.63	-0.209582		5.63	-0.201209		5.63	-0.155922			5.63	-0.223262		5.63	-0.100246		5.63	0.091976		5.63	0.126667		5.63	0.0557683
5.64	0.246346		5.64	0.251874		5.64	0.255693		5.64	0.255155		5.64	0.255099			5.64	-0.159817		5.64	-0.197964		5.64	-0.208979		5.64	-0.201384		5.64	-0.156833			5.64	-0.223146		5.64	-0.101873		5.64	0.0905531		5.64	0.127227		5.64	0.0551364
5.65	0.245065		5.65	0.250729		5.65	0.254712		5.65	0.25429		5.65	0.254433			5.65	-0.157887		5.65	-0.196649		5.65	-0.208354		5.65	-0.201539		5.65	-0.157728			5.65	-0.223008		5.65	-0.103489		5.65	0.0891212		5.65	0.127775		5.65	0.0544991
5.66	0.243759		5.66	0.249557		5.66	0.253705		5.66	0.253399		5.66	0.253742			5.66	-0.155941		5.66	-0.195315		5.66	-0.207709		5.66	-0.201674		5.66	-0.158607			5.66	-0.222848		5.66	-0.105095		5.66	0.0876804		5.66	0.12831		5.66	0.0538563
5.67	0.242428		5.67	0.248361		5.67	0.252672		5.67	0.252483		5.67	0.253025			5.67	-0.15398		5.67	-0.193961		5.67	-0.207044		5.67	-0.201789		5.67	-0.159471			5.67	-0.222666		5.67	-0.106691		5.67	0.0862308		5.67	0.128832		5.67	0.0532081
5.68	0.241073		5.68	0.247141		5.68	0.251614		5.68	0.251542		5.68	0.252283			5.68	-0.152003		5.68	-0.192588		5.68	-0.206357		5.68	-0.201884		5.68	-0.160319			5.68	-0.222461		5.68	-0.108276		5.68	0.0847726		5.68	0.129341		5.68	0.0525546
5.69	0.239694		5.69	0.245895		5.69	0.250531		5.69	0.250575		5.69	0.251516			5.69	-0.150011		5.69	-0.191196		5.69	-0.20565		5.69	-0.201958		5.69	-0.16115			5.69	-0.222234		5.69	-0.10985		5.69	0.0833059		5.69	0.129837		5.69	0.0518959
5.7	0.238291		5.7	0.244625		5.7	0.249423		5.7	0.249584		5.7	0.250723			5.7	-0.148004		5.7	-0.189784		5.7	-0.204923		5.7	-0.202013		5.7	-0.161966			5.7	-0.221985		5.7	-0.111413		5.7	0.0818308		5.7	0.13032		5.7	0.0512319
5.71	0.236865		5.71	0.24333		5.71	0.24829		5.71	0.248567		5.71	0.249906			5.71	-0.145982		5.71	-0.188354		5.71	-0.204175		5.71	-0.202047		5.71	-0.162765			5.71	-0.221713		5.71	-0.112965		5.71	0.0803476		5.71	0.130791		5.71	0.0505629
5.72	0.235414		5.72	0.242012		5.72	0.247133		5.72	0.247526		5.72	0.249063			5.72	-0.143945		5.72	-0.186904		5.72	-0.203406		5.72	-0.202061		5.72	-0.163548			5.72	-0.221419		5.72	-0.114505		5.72	0.0788564		5.72	0.131248		5.72	0.0498887
5.73	0.23394		5.73	0.240668		5.73	0.24595		5.73	0.246459		5.73	0.248196			5.73	-0.141894		5.73	-0.185436		5.73	-0.202617		5.73	-0.202054		5.73	-0.164315			5.73	-0.221104		5.73	-0.116035		5.73	0.0773572		5.73	0.131692		5.73	0.0492096
5.74	0.232443		5.74	0.239301		5.74	0.244743		5.74	0.245369		5.74	0.247303			5.74	-0.139829		5.74	-0.18395		5.74	-0.201808		5.74	-0.202028		5.74	-0.165065			5.74	-0.220766		5.74	-0.117552		5.74	0.0758504		5.74	0.132123		5.74	0.0485256
5.75	0.230923		5.75	0.23791		5.75	0.243512		5.75	0.244253		5.75	0.246386			5.75	-0.13775		5.75	-0.182445		5.75	-0.200979		5.75	-0.201981		5.75	-0.165799			5.75	-0.220406		5.75	-0.119058		5.75	0.0743359		5.75	0.13254		5.75	0.0478367
5.76	0.229379		5.76	0.236495		5.76	0.242256		5.76	0.243114		5.76	0.245445			5.76	-0.135657		5.76	-0.180922		5.76	-0.200129		5.76	-0.201914		5.76	-0.166516			5.76	-0.220024		5.76	-0.120552		5.76	0.072814		5.76	0.132945		5.76	0.047143
5.77	0.227812		5.77	0.235057		5.77	0.240976		5.77	0.24195		5.77	0.244479			5.77	-0.133551		5.77	-0.17938		5.77	-0.19926		5.77	-0.201827		5.77	-0.167217			5.77	-0.21962		5.77	-0.122034		5.77	0.0712848		5.77	0.133336		5.77	0.0464446
5.78	0.226223		5.78	0.233595		5.78	0.239671		5.78	0.240761		5.78	0.243488			5.78	-0.131431		5.78	-0.177821		5.78	-0.198371		5.78	-0.20172		5.78	-0.1679			5.78	-0.219194		5.78	-0.123503		5.78	0.0697485		5.78	0.133713		5.78	0.0457416
5.79	0.224611		5.79	0.232109		5.79	0.238343		5.79	0.239549		5.79	0.242473			5.79	-0.129298		5.79	-0.176244		5.79	-0.197462		5.79	-0.201592		5.79	-0.168567			5.79	-0.218746		5.79	-0.124961		5.79	0.0682053		5.79	0.134078		5.79	0.045034
5.8	0.222976		5.8	0.230601		5.8	0.236991		5.8	0.238313		5.8	0.241434			5.8	-0.127152		5.8	-0.174649		5.8	-0.196533		5.8	-0.201445		5.8	-0.169217			5.8	-0.218276		5.8	-0.126405		5.8	0.0666552		5.8	0.134429		5.8	0.0443219
5.81	0.22132		5.81	0.229069		5.81	0.235615		5.81	0.237053		5.81	0.240371			5.81	-0.124994		5.81	-0.173037		5.81	-0.195584		5.81	-0.201277		5.81	-0.169851			5.81	-0.217785		5.81	-0.127838		5.81	0.0650984		5.81	0.134766		5.81	0.0436054
5.82	0.219641		5.82	0.227514		5.82	0.234216		5.82	0.235769		5.82	0.239283			5.82	-0.122823		5.82	-0.171408		5.82	-0.194616		5.82	-0.201089		5.82	-0.170467			5.82	-0.217271		5.82	-0.129257		5.82	0.0635352		5.82	0.13509		5.82	0.0428845
5.83	0.21794		5.83	0.225937		5.83	0.232793		5.83	0.234461		5.83	0.238172			5.83	-0.12064		5.83	-0.169761		5.83	-0.193628		5.83	-0.200881		5.83	-0.171066			5.83	-0.216736		5.83	-0.130663		5.83	0.0619655		5.83	0.135401		5.83	0.0421593
5.84	0.216217		5.84	0.224337		5.84	0.231348		5.84	0.233131		5.84	0.237037			5.84	-0.118444		5.84	-0.168098		5.84	-0.192621		5.84	-0.200653		5.84	-0.171648			5.84	-0.21618		5.84	-0.132057		5.84	0.0603897		5.84	0.135698		5.84	0.0414299
5.85	0.214473		5.85	0.222715		5.85	0.229878		5.85	0.231776		5.85	0.235878			5.85	-0.116237		5.85	-0.166418		5.85	-0.191595		5.85	-0.200405		5.85	-0.172213			5.85	-0.215601		5.85	-0.133437		5.85	0.0588079		5.85	0.135981		5.85	0.0406963
5.86	0.212707		5.86	0.22107		5.86	0.228386		5.86	0.230399		5.86	0.234696			5.86	-0.114018		5.86	-0.164721		5.86	-0.19055		5.86	-0.200137		5.86	-0.172761			5.86	-0.215001		5.86	-0.134804		5.86	0.0572201		5.86	0.136251		5.86	0.0399587
5.87	0.21092		5.87	0.219403		5.87	0.226871		5.87	0.228999		5.87	0.23349			5.87	-0.111788		5.87	-0.163007		5.87	-0.189485		5.87	-0.199848		5.87	-0.173291			5.87	-0.21438		5.87	-0.136157		5.87	0.0556267		5.87	0.136507		5.87	0.0392171
5.88	0.209112		5.88	0.217715		5.88	0.225334		5.88	0.227575		5.88	0.232261			5.88	-0.109546		5.88	-0.161277		5.88	-0.188402		5.88	-0.19954		5.88	-0.173804			5.88	-0.213737		5.88	-0.137497		5.88	0.0540276		5.88	0.13675		5.88	0.0384716
5.89	0.207283		5.89	0.216004		5.89	0.223774		5.89	0.226129		5.89	0.231008			5.89	-0.107294		5.89	-0.159531		5.89	-0.1873		5.89	-0.199212		5.89	-0.1743			5.89	-0.213073		5.89	-0.138823		5.89	0.0524232		5.89	0.136979		5.89	0.0377222
5.9	0.205434		5.9	0.214272		5.9	0.222191		5.9	0.224661		5.9	0.229733			5.9	-0.105031		5.9	-0.15777		5.9	-0.186179		5.9	-0.198864		5.9	-0.174778			5.9	-0.212387		5.9	-0.140135		5.9	0.0508135		5.9	0.137194		5.9	0.036969
5.91	0.203563		5.91	0.212519		5.91	0.220586		5.91	0.22317		5.91	0.228434			5.91	-0.102757		5.91	-0.155992		5.91	-0.185039		5.91	-0.198496		5.91	-0.175239			5.91	-0.21168		5.91	-0.141433		5.91	0.0491988		5.91	0.137395		5.91	0.0362122
5.92	0.201673		5.92	0.210744		5.92	0.218959		5.92	0.221656		5.92	0.227113			5.92	-0.100473		5.92	-0.154199		5.92	-0.183881		5.92	-0.198108		5.92	-0.175683			5.92	-0.210952		5.92	-0.142717		5.92	0.0475791		5.92	0.137583		5.92	0.0354517
5.93	0.199762		5.93	0.208948		5.93	0.217311		5.93	0.220121		5.93	0.225769			5.93	-0.0981794		5.93	-0.15239		5.93	-0.182705		5.93	-0.197701		5.93	-0.176108			5.93	-0.210203		5.93	-0.143987		5.93	0.0459547		5.93	0.137757		5.93	0.0346877
5.94	0.197831		5.94	0.207131		5.94	0.21564		5.94	0.218563		5.94	0.224402			5.94	-0.0958756		5.94	-0.150566		5.94	-0.18151		5.94	-0.197273		5.94	-0.176516			5.94	-0.209433		5.94	-0.145242		5.94	0.0443257		5.94	0.137917		5.94	0.0339202
5.95	0.195881		5.95	0.205294		5.95	0.213948		5.95	0.216984		5.95	0.223013			5.95	-0.0935623		5.95	-0.148727		5.95	-0.180297		5.95	-0.196826		5.95	-0.176907			5.95	-0.208642		5.95	-0.146483		5.95	0.0426922		5.95	0.138064		5.95	0.0331494
5.96	0.19391		5.96	0.203436		5.96	0.212235		5.96	0.215382		5.96	0.221601			5.96	-0.0912396		5.96	-0.146874		5.96	-0.179066		5.96	-0.196359		5.96	-0.17728			5.96	-0.20783		5.96	-0.147709		5.96	0.0410545		5.96	0.138196		5.96	0.0323752
5.97	0.191921		5.97	0.201558		5.97	0.2105		5.97	0.21376		5.97	0.220168			5.97	-0.0889078		5.97	-0.145005		5.97	-0.177817		5.97	-0.195873		5.97	-0.177635			5.97	-0.206998		5.97	-0.14892		5.97	0.0394127		5.97	0.138315		5.97	0.0315977
5.98	0.189912		5.98	0.199659		5.98	0.208745		5.98	0.212116		5.98	0.218712			5.98	-0.086567		5.98	-0.143122		5.98	-0.176551		5.98	-0.195367		5.98	-0.177972			5.98	-0.206144		5.98	-0.150117		5.98	0.0377669		5.98	0.13842		5.98	0.0308171
5.99	0.187885		5.99	0.197741		5.99	0.206968		5.99	0.21045		5.99	0.217235			5.99	-0.0842177		5.99	-0.141225		5.99	-0.175267		5.99	-0.194841		5.99	-0.178291			5.99	-0.20527		5.99	-0.151298		5.99	0.0361173		5.99	0.138511		5.99	0.0300335
6	0.185838		6	0.195803		6	0.205171		6	0.208764		6	0.215736			6	-0.0818599		6	-0.139313		6	-0.173965		6	-0.194296		6	-0.178593			6	-0.204376		6	-0.152464		6	0.0344642		6	0.138588		6	0.0292468
6.01	0.183773		6.01	0.193845		6.01	0.203353		6.01	0.207057		6.01	0.214215			6.01	-0.0794939		6.01	-0.137388		6.01	-0.172646		6.01	-0.193732		6.01	-0.178877			6.01	-0.203461		6.01	-0.153615		6.01	0.0328076		6.01	0.138652		6.01	0.0284572
6.02	0.181689		6.02	0.191868		6.02	0.201515		6.02	0.205329		6.02	0.212673			6.02	-0.0771199		6.02	-0.135449		6.02	-0.171309		6.02	-0.193148		6.02	-0.179143			6.02	-0.202526		6.02	-0.154751		6.02	0.0311477		6.02	0.138701		6.02	0.0276648
6.03	0.179588		6.03	0.189871		6.03	0.199657		6.03	0.203581		6.03	0.211109			6.03	-0.0747383		6.03	-0.133496		6.03	-0.169956		6.03	-0.192545		6.03	-0.179391			6.03	-0.20157		6.03	-0.155871		6.03	0.0294847		6.03	0.138737		6.03	0.0268695
6.04	0.177468		6.04	0.187856		6.04	0.197779		6.04	0.201812		6.04	0.209525			6.04	-0.0723492		6.04	-0.13153		6.04	-0.168585		6.04	-0.191922		6.04	-0.179621			6.04	-0.200594		6.04	-0.156976		6.04	0.0278187		6.04	0.138759		6.04	0.0260717
6.05	0.175331		6.05	0.185822		6.05	0.195881		6.05	0.200023		6.05	0.207919			6.05	-0.0699528		6.05	-0.129551		6.05	-0.167198		6.05	-0.191281		6.05	-0.179833			6.05	-0.199599		6.05	-0.158065		6.05	0.02615		6.05	0.138767		6.05	0.0252711
6.06	0.173176		6.06	0.183769		6.06	0.193963		6.06	0.198214		6.06	0.206293			6.06	-0.0675494		6.06	-0.127559		6.06	-0.165794		6.06	-0.19062		6.06	-0.180027			6.06	-0.198583		6.06	-0.159138		6.06	0.0244787		6.06	0.138761		6.06	0.0244681
6.07	0.171004		6.07	0.181698		6.07	0.192026		6.07	0.196385		6.07	0.204646			6.07	-0.0651393		6.07	-0.125554		6.07	-0.164373		6.07	-0.18994		6.07	-0.180203			6.07	-0.197547		6.07	-0.160195		6.07	0.0228049		6.07	0.138741		6.07	0.0236626
6.08	0.168815		6.08	0.179609		6.08	0.19007		6.08	0.194537		6.08	0.202979			6.08	-0.0627227		6.08	-0.123537		6.08	-0.162936		6.08	-0.189242		6.08	-0.180361			6.08	-0.196492		6.08	-0.161236		6.08	0.0211288		6.08	0.138707		6.08	0.0228548
6.09	0.166608		6.09	0.177502		6.09	0.188095		6.09	0.192669		6.09	0.201291			6.09	-0.0602998		6.09	-0.121507		6.09	-0.161482		6.09	-0.188524		6.09	-0.180501			6.09	-0.195417		6.09	-0.162261		6.09	0.0194506		6.09	0.138659		6.09	0.0220447
6.1	0.164386		6.1	0.175377		6.1	0.186101		6.1	0.190781		6.1	0.199583			6.1	-0.0578709		6.1	-0.119465		6.1	-0.160013		6.1	-0.187787		6.1	-0.180623			6.1	-0.194323		6.1	-0.16327		6.1	0.0177705		6.1	0.138598		6.1	0.0212323
6.11	0.162146		6.11	0.173234		6.11	0.184088		6.11	0.188875		6.11	0.197856			6.11	-0.0554362		6.11	-0.117411		6.11	-0.158527		6.11	-0.187032		6.11	-0.180727			6.11	-0.193209		6.11	-0.164263		6.11	0.0160886		6.11	0.138523		6.11	0.0204179
6.12	0.159891		6.12	0.171074		6.12	0.182057		6.12	0.18695		6.12	0.196108			6.12	-0.0529959		6.12	-0.115346		6.12	-0.157026		6.12	-0.186258		6.12	-0.180813			6.12	-0.192075		6.12	-0.165239		6.12	0.014405		6.12	0.138433		6.12	0.0196014
6.13	0.157619		6.13	0.168897		6.13	0.180008		6.13	0.185006		6.13	0.194341			6.13	-0.0505504		6.13	-0.113269		6.13	-0.155508		6.13	-0.185465		6.13	-0.180881			6.13	-0.190923		6.13	-0.166199		6.13	0.0127201		6.13	0.13833		6.13	0.0187829
6.14	0.155332		6.14	0.166704		6.14	0.177941		6.14	0.183044		6.14	0.192554			6.14	-0.0480998		6.14	-0.11118		6.14	-0.153976		6.14	-0.184654		6.14	-0.18093			6.14	-0.189751		6.14	-0.167141		6.14	0.0110338		6.14	0.138214		6.14	0.0179626
6.15	0.153029		6.15	0.164493		6.15	0.175856		6.15	0.181063		6.15	0.190748			6.15	-0.0456444		6.15	-0.109081		6.15	-0.152428		6.15	-0.183824		6.15	-0.180962			6.15	-0.188561		6.15	-0.168068		6.15	0.00934651		6.15	0.138083		6.15	0.0171404
6.16	0.150711		6.16	0.162266		6.16	0.173753		6.16	0.179065		6.16	0.188923			6.16	-0.0431844		6.16	-0.10697		6.16	-0.150864		6.16	-0.182976		6.16	-0.180976			6.16	-0.187351		6.16	-0.168977		6.16	0.00765824		6.16	0.137938		6.16	0.0163166
6.17	0.148378		6.17	0.160023		6.17	0.171633		6.17	0.177048		6.17	0.18708			6.17	-0.0407201		6.17	-0.104849		6.17	-0.149286		6.17	-0.18211		6.17	-0.180971			6.17	-0.186123		6.17	-0.16987		6.17	0.0059692		6.17	0.13778		6.17	0.0154911
6.18	0.14603		6.18	0.157764		6.18	0.169496		6.18	0.175014		6.18	0.185217			6.18	-0.0382517		6.18	-0.102717		6.18	-0.147693		6.18	-0.181225		6.18	-0.180948			6.18	-0.184877		6.18	-0.170745		6.18	0.00427957		6.18	0.137608		6.18	0.0146641
6.19	0.143668		6.19	0.155489		6.19	0.167342		6.19	0.172962		6.19	0.183336			6.19	-0.0357795		6.19	-0.100575		6.19	-0.146084		6.19	-0.180323		6.19	-0.180907			6.19	-0.183611		6.19	-0.171604		6.19	0.00258951		6.19	0.137422		6.19	0.0138356
6.2	0.141291		6.2	0.153198		6.2	0.165171		6.2	0.170893		6.2	0.181437			6.2	-0.0333037		6.2	-0.0984233		6.2	-0.144462		6.2	-0.179402		6.2	-0.180849			6.2	-0.182328		6.2	-0.172445		6.2	0.000899192		6.2	0.137223		6.2	0.0130057
6.21	0.1389		6.21	0.150893		6.21	0.162984		6.21	0.168806		6.21	0.179519			6.21	-0.0308246		6.21	-0.0962615		6.21	-0.142824		6.21	-0.178463		6.21	-0.180772			6.21	-0.181026		6.21	-0.173269		6.21	-0.000791216		6.21	0.137009		6.21	0.0121745
6.22	0.136495		6.22	0.148572		6.22	0.16078		6.22	0.166703		6.22	0.177584			6.22	-0.0283424		6.22	-0.09409		6.22	-0.141173		6.22	-0.177507		6.22	-0.180677			6.22	-0.179706		6.22	-0.174076		6.22	-0.00248155		6.22	0.136783		6.22	0.0113421
6.23	0.134076		6.23	0.146236		6.23	0.15856		6.23	0.164584		6.23	0.17563			6.23	-0.0258574		6.23	-0.0919091		6.23	-0.139507		6.23	-0.176532		6.23	-0.180563			6.23	-0.178368		6.23	-0.174865		6.23	-0.00417163		6.23	0.136542		6.23	0.0105086
6.24	0.131644		6.24	0.143886		6.24	0.156325		6.24	0.162447		6.24	0.17366			6.24	-0.0233698		6.24	-0.0897191		6.24	-0.137828		6.24	-0.175541		6.24	-0.180432			6.24	-0.177012		6.24	-0.175637		6.24	-0.00586129		6.24	0.136288		6.24	0.00967403
6.25	0.129199		6.25	0.141521		6.25	0.154074		6.25	0.160295		6.25	0.171672			6.25	-0.0208799		6.25	-0.08752		6.25	-0.136135		6.25	-0.174531		6.25	-0.180283			6.25	-0.175639		6.25	-0.176391		6.25	-0.00755037		6.25	0.13602		6.25	0.00883848
6.26	0.126741		6.26	0.139142		6.26	0.151807		6.26	0.158126		6.26	0.169666			6.26	-0.0183878		6.26	-0.0853123		6.26	-0.134428		6.26	-0.173504		6.26	-0.180116			6.26	-0.174248		6.26	-0.177128		6.26	-0.00923869		6.26	0.135738		6.26	0.00800205
6.27	0.12427		6.27	0.136749		6.27	0.149525		6.27	0.155942		6.27	0.167644			6.27	-0.015894		6.27	-0.0830959		6.27	-0.132707		6.27	-0.17246		6.27	-0.179931			6.27	-0.172839		6.27	-0.177847		6.27	-0.0109261		6.27	0.135443		6.27	0.00716481
6.28	0.121787		6.28	0.134343		6.28	0.147228		6.28	0.153742		6.28	0.165605			6.28	-0.0133985		6.28	-0.0808713		6.28	-0.130974		6.28	-0.171398		6.28	-0.179727			6.28	-0.171414		6.28	-0.178548		6.28	-0.0126124		6.28	0.135134		6.28	0.00632686
