# Supplementary material for: A novel gyroscope based on the slow surface acoustic wave in a phononic metamaterial
Source: Microsyst Nanoeng. 2024 Nov 14;10:169. doi: 10.1038/s41378-024-00787-1 (PMC11564662; doi:10.1038/s41378-024-00787-1)
Supplement: Supplementary file 11 — supplementary summary [file 41378_2024_787_MOESM11_ESM.txt]

The file named "supplementary figs.dox" provides and describes the supplementary figures mentioned in the manuscript.
The file named "supplementary_data1_Bandstructure" provides the band structure data under rotation or not to produce the Fig.1b in the manuscript.
The file named "supplementary_data2_Transmission" provides the transmission data of PM under different rotation rate to produce the Fig.1d in the manuscript.
The file named "supplementary_data3_Phase_Velocity" provides the phase velocity data under different rotation rates to produce Fig.2b-d in the manuscript.
The file named "supplementray_video1_varying_phase_velocity" shows how the SAW propagates within PM when operated frequency is before/inside/after the BG, and Fig.2a in the manuscript is captured from it.
The file named "supplementray_video2_rotation_direction" displays how the rotation direction affects the SAW propagating in a complete 3D mode, and Fig.3c in the manuscript is captured from it.
The file named "supplementary_data4_IL_reference" provides the IL data of reference delay line with increasing-number IDTs to produce the Fig.4c in the manuscript.
The file named "supplementary_data5_IL_PM" provides the IL data of sensing delay line with increasing-length PM to produce the Fig.4d in the manuscript.
The file named "supplementary_data6_phase_shift" provides the phase data obtained from the output terminal of sensing delay line under different cases to produce Fig.5a,5b in the manuscript.
